# Supplementary material for: Targeting EBV-associated gastric cancer by lytic induction therapy with nanatinostat
Source: Tumour Virus Res. 2026 Jun 27;22:200346. doi: 10.1016/j.tvr.2026.200346 (PMC13332451; doi:10.1016/j.tvr.2026.200346)
Supplement: Multimedia component 3 [file mmc3.xlsx]

## Sheet: Differential expression gene li
Supplementary Table S2: Differentially expressed genes identified in SNU719 cells treated with NSTAT vs control for 24 h
ensembl_gene_id	external_gene_name	baseMean	log2FoldChange	lfcSE	stat	pvalue
ENSG00000100097	LGALS1	77403.3	5.88547	0.523004	11.3207	1.04e-29
ENSG00000188833	ENTPD8	3574.38	5.10354	0.541479	9.46596	2.91e-21
ENSG00000223865	HLA-DPB1	462.915	4.62449	0.676096	7.32452	2.4e-13
ENSG00000267436	MFSD12-AS1	253.624	4.61495	0.696571	6.22514	4.81e-10
ENSG00000178934	LGALS7B	832.714	4.59573	0.637499	6.75011	1.48e-11
ENSG00000197380	DACT3	284.963	4.42233	0.684546	6.31215	2.75e-10
ENSG00000072818	ACAP1	321.469	4.27574	0.670095	6.68559	2.3e-11
ENSG00000100867	DHRS2	9075.73	4.20993	0.543014	7.66771	1.75e-14
ENSG00000132026	RTBDN	1426.48	4.01927	0.578373	7.12619	1.03e-12
ENSG00000138028	CGREF1	470.549	3.80626	0.638444	6.16638	6.99e-10
ENSG00000126709	IFI6	4321.5	3.79974	0.55818	6.89863	5.25e-12
ENSG00000105419	MEIS3	154.902	3.77223	0.715169	5.77665	7.62e-09
ENSG00000277209	RPPH1	500.124	3.75441	0.622267	6.00995	1.86e-09
ENSG00000160282	FTCD	196.494	3.75072	0.691705	5.70546	1.16e-08
ENSG00000185664	PMEL	4699.5	3.5703	0.586031	6.15314	7.6e-10
ENSG00000128564	VGF	80560.1	3.51924	0.551567	6.42174	1.35e-10
ENSG00000187634	SAMD11	942.317	3.50019	0.615635	6.13275	8.64e-10
ENSG00000266964	FXYD1	136.278	3.47003	0.717244	4.89789	9.69e-07
ENSG00000128310	GALR3	604.727	3.46082	0.665336	5.50878	3.61e-08
ENSG00000120885	CLU	26342	3.42323	0.533665	6.46471	1.01e-10
ENSG00000144285	SCN1A	129.765	3.38155	0.720588	5.48084	4.23e-08
ENSG00000196431	CRYBA4	542.357	3.35378	0.612391	5.48829	4.06e-08
ENSG00000210191	MT-TL2	436.118	3.31899	0.680664	5.20737	1.92e-07
ENSG00000166670	MMP10	285.027	3.30069	0.666525	5.06627	4.06e-07
ENSG00000189058	APOD	123.45	3.29059	0.721576	5.40543	6.47e-08
ENSG00000125898	FAM110A	2726.59	3.28723	0.543857	6.05549	1.4e-09
ENSG00000108821	COL1A1	488.827	3.283	0.648578	5.18384	2.17e-07
ENSG00000183971	NPW	524.544	3.16957	0.673478	5.20217	1.97e-07
ENSG00000173727	FAUP4	425.26	3.15253	0.62846	5.07327	3.91e-07
ENSG00000177679	SRRM3	145.364	3.14163	0.719718	5.1382	2.77e-07
ENSG00000186526	CYP4F8	521.422	3.13564	0.614116	5.11785	3.09e-07
ENSG00000050438	SLC4A8	780.049	3.1319	0.61107	4.99389	5.92e-07
ENSG00000095917	TPSD1	155.865	3.11034	0.706929	4.78212	1.73e-06
ENSG00000168071	CCDC88B	545.352	3.10577	0.614012	5.15193	2.58e-07
ENSG00000171487	NLRP5	174.965	3.09533	0.71234	4.90651	9.27e-07
ENSG00000249992	TMEM158	151.898	3.09021	0.704137	4.54205	5.57e-06
ENSG00000205809	KLRC2	151.686	3.03457	0.716613	4.84837	1.24e-06
ENSG00000179111	HES7	655.986	3.02997	0.600756	5.02724	4.98e-07
ENSG00000102879	CORO1A	406.911	3.01773	0.702518	5.5897	2.27e-08
ENSG00000140678	ITGAX	150.032	2.97577	0.718992	5.01476	5.31e-07
ENSG00000265185	SNORD3B-1	481.893	2.96689	0.625177	4.76595	1.88e-06
ENSG00000137261	KIAA0319	336.731	2.95492	0.665499	4.4601	8.19e-06
ENSG00000271723	MROH7-TTC4	282.829	2.93093	0.714611	3.31105	0.000929459
ENSG00000250722	SELENOP	828.499	2.90637	0.59811	4.91313	8.96e-07
ENSG00000178297	TMPRSS9	156.021	2.83127	0.700206	4.21399	2.51e-05
ENSG00000189143	CLDN4	18993.9	2.82157	0.640126	4.04624	5.2e-05
ENSG00000060566	CREB3L3	508.536	2.8025	0.617793	4.59448	4.34e-06
ENSG00000173338	KCNK7	276.059	2.79756	0.685595	4.30824	1.65e-05
ENSG00000163794	UCN	432.131	2.78615	0.62549	4.48516	7.29e-06
ENSG00000148180	GSN	7816.09	2.75855	0.596757	4.88482	1.04e-06
ENSG00000152527	PLEKHH2	104.581	2.7442	0.724032	4.72676	2.28e-06
ENSG00000070182	SPTB	494.804	2.74395	0.617698	4.49644	6.91e-06
ENSG00000165171	METTL27	1875.63	2.72223	0.552455	4.93592	7.98e-07
ENSG00000204287	HLA-DRA	259.755	2.7036	0.688931	4.05087	5.1e-05
ENSG00000172183	ISG20	775.196	2.7029	0.589701	4.60699	4.09e-06
ENSG00000088340	FER1L4	1076	2.69684	0.57284	4.7082	2.5e-06
ENSG00000089692	LAG3	828.844	2.66065	0.604688	4.42632	9.59e-06
ENSG00000196593	ANKRD20A19P	433.819	2.64749	0.628128	4.29453	1.75e-05
ENSG00000213999	MEF2B	666.018	2.61481	0.603682	4.23447	2.29e-05
ENSG00000130270	ATP8B3	428.088	2.60492	0.68459	4.05487	5.02e-05
ENSG00000170498	KISS1	755.719	2.59354	0.641361	4.08493	4.41e-05
ENSG00000263934	SNORD3A	308.131	2.56409	0.66146	3.90185	9.55e-05
ENSG00000243742	RPLP0P2	10898.7	2.56237	0.534401	4.75017	2.03e-06
ENSG00000162645	GBP2	1310.54	2.55979	0.605885	4.45202	8.51e-06
ENSG00000151632	AKR1C2	584.297	2.55832	0.61766	4.15344	3.28e-05
ENSG00000088899	LZTS3	580.051	2.55137	0.649245	3.91955	8.87e-05
ENSG00000198520	ARMH1	1116.38	2.54378	0.578438	4.49003	7.12e-06
ENSG00000096006	CRISP3	123.925	2.53532	0.71283	3.77617	0.000159258
ENSG00000165269	AQP7	123.028	2.53125	0.712178	3.74646	0.000179345
ENSG00000272273	IER3-AS1	1632.33	2.526	0.609602	4.18132	2.9e-05
ENSG00000070985	TRPM5	485.045	2.51159	0.622274	4.15047	3.32e-05
ENSG00000170667	RASA4B	370.507	2.50882	0.70549	4.92993	8.23e-07
ENSG00000184414	IRS3P	1061.82	2.50265	0.691098	2.50686	0.012181
ENSG00000161270	NPHS1	92.9677	2.49925	0.722801	3.87419	0.000106979
ENSG00000164530	PI16	104.397	2.49835	0.719143	3.69495	0.000219932
ENSG00000204052	LRRC73	185.055	2.48714	0.709247	3.72586	0.000194649
ENSG00000283293	RN7SK	477.273	2.48554	0.633222	4.14794	3.35e-05
ENSG00000271869	DCTN6-DT	828.508	2.48192	0.613534	3.95366	7.7e-05
ENSG00000105404	RABAC1	15164	2.48156	0.528123	4.67747	2.9e-06
ENSG00000104892	KLC3	401.267	2.47918	0.660439	3.77461	0.000160259
ENSG00000177374	HIC1	201.778	2.45881	0.681706	3.65659	0.000255589
ENSG00000228288	PCAT6	245.462	2.44956	0.694771	4.09071	4.3e-05
ENSG00000174950	CD164L2	112.694	2.44056	0.723775	4.2907	1.78e-05
ENSG00000160460	SPTBN4	671.608	2.43263	0.599563	4.12121	3.77e-05
ENSG00000270761	CD2AP-DT	424.996	2.42898	0.626745	3.87468	0.000106764
ENSG00000180549	FUT7	390.318	2.42556	0.657514	3.69514	0.000219765
ENSG00000089847	ANKRD24	905.244	2.42285	0.583152	4.1937	2.74e-05
ENSG00000167100	SAMD14	314.945	2.41105	0.653207	3.84414	0.000120975
ENSG00000167733	HSD11B1L	623.529	2.40611	0.605891	3.97213	7.12e-05
ENSG00000270673	YTHDF3-DT	562.568	2.39677	0.611064	3.90868	9.28e-05
ENSG00000105737	GRIK5	428.12	2.37143	0.643554	3.64346	0.000269001
ENSG00000271200	PATJ-DT	162.16	2.36841	0.699258	3.38434	0.000713497
ENSG00000161642	ZNF385A	3865.54	2.34904	0.537441	4.3782	1.2e-05
ENSG00000225611	CCDC13-AS2	78.3735	2.34192	0.723179	3.96169	7.44e-05
ENSG00000125744	RTN2	3443.29	2.33563	0.566915	4.21043	2.55e-05
ENSG00000205277	MUC12	81.8241	2.33028	0.720946	4.24583	2.18e-05
ENSG00000214736	TOMM6	5755.85	2.32848	0.70265	2.09562	0.0361156
ENSG00000196154	S100A4	3165.99	2.32707	0.563934	3.99215	6.55e-05
ENSG00000095370	SH2D3C	111.466	2.3008	0.723122	2.85955	0.00424238
ENSG00000281991	TMEM265	4130.05	2.30001	0.61386	3.51839	0.000434174
ENSG00000197943	PLCG2	455.455	2.29809	0.62812	3.65928	0.000252927
ENSG00000148344	PTGES	83.7323	2.26664	0.723676	3.76191	0.000168619
ENSG00000123977	DAW1	122.144	2.26649	0.720475	3.09148	0.00199164
ENSG00000064687	ABCA7	2241.29	2.26416	0.547939	4.13687	3.52e-05
ENSG00000177427	MIEF2	733.088	2.26124	0.5914	3.84078	0.000122643
ENSG00000241641	RPS23P6	75.1539	2.26021	0.723328	3.38104	0.00072211
ENSG00000237039	RPS28P4	848.835	2.25909	0.594738	3.71983	0.000199359
ENSG00000167646	DNAAF3	1087.87	2.25559	0.588183	3.94757	7.89e-05
ENSG00000188783	PRELP	196.938	2.25462	0.691338	3.20878	0.001333
ENSG00000221968	FADS3	2024.46	2.25147	0.57185	4.01717	5.89e-05
ENSG00000099834	CDHR5	473.244	2.24411	0.631694	3.47899	0.0005033
ENSG00000175482	POLD4	8058.59	2.23815	0.548196	4.0299	5.58e-05
ENSG00000104081	BMF	3346.84	2.236	0.561673	3.97482	7.04e-05
ENSG00000106128	GHRHR	897.745	2.22886	0.620616	3.47294	0.000514792
ENSG00000114626	ABTB1	3221.69	2.2277	0.540038	4.13651	3.53e-05
ENSG00000277459	YAP1-DT	848.881	2.21981	0.618453	3.39253	0.000692495
ENSG00000272523	LINC01023	781.218	2.21058	0.644268	3.3559	0.000791072
ENSG00000137880	GCHFR	26407	2.20808	0.53065	4.13458	3.56e-05
ENSG00000175877	TMEM270	397.094	2.20685	0.66807	3.14699	0.00164963
ENSG00000141574	SECTM1	564.524	2.20487	0.610125	3.61457	0.000300842
ENSG00000130751	NPAS1	1537.37	2.20194	0.576255	3.73794	0.000185534
ENSG00000188242	SLC9A3-OT1	382.78	2.18525	0.69575	2.97164	0.00296218
ENSG00000111671	SPSB2	3071.99	2.17946	0.540818	4.03186	5.53e-05
ENSG00000080573	COL5A3	921.439	2.17315	0.613765	3.62089	0.000293591
ENSG00000273619	RPS21-DT	1320.51	2.16785	0.585785	3.65551	0.000256673
ENSG00000256007	ARAP1-AS1	308.505	2.16673	0.715078	3.59604	0.0003231
ENSG00000205076	LGALS7	134.777	2.16525	0.717703	3.47331	0.000514081
ENSG00000257893	LINC02404	2704.2	2.16038	0.637682	3.66062	0.000251603
ENSG00000154146	NRGN	2397.39	2.16037	0.553451	3.91474	9.05e-05
ENSG00000099974	DDTL	961.045	2.15585	0.618397	3.57088	0.00035579
ENSG00000129455	KLK8	566.948	2.15222	0.608365	3.50074	0.000463974
ENSG00000145920	CPLX2	2045.41	2.15186	0.552574	3.8432	0.000121441
ENSG00000180305	WFDC10A	210.751	2.14768	0.680741	3.09548	0.00196496
ENSG00000260630	SNAI3-AS1	332.019	2.14757	0.662157	3.1776	0.00148499
ENSG00000267484	PLIN3-AS1	195.25	2.14607	0.693662	3.23986	0.0011959
ENSG00000108370	RGS9	644.074	2.14495	0.629855	3.44755	0.000565706
ENSG00000255949	RPS6KB2-AS1	255.683	2.13726	0.698658	3.07825	0.00208222
ENSG00000133665	DYDC2	181.39	2.13693	0.722669	4.28841	1.8e-05
ENSG00000204961	PCDHA9	206.635	2.12605	0.720346	2.72436	0.00644266
ENSG00000103260	METRN	5582.04	2.12578	0.532541	3.99987	6.34e-05
ENSG00000272767	JMJD1C-AS1	328.246	2.12563	0.667253	3.38695	0.000706745
ENSG00000171159	BBLN	19537.1	2.12437	0.54844	3.81823	0.000134415
ENSG00000182459	TEX19	303.186	2.12304	0.654617	3.31999	0.000900194
ENSG00000186577	SMIM29	2084.69	2.11665	0.55426	3.81076	0.000138538
ENSG00000188760	TMEM198	635.498	2.11621	0.621298	3.55378	0.000379738
ENSG00000119632	IFI27L2	5543.58	2.11307	0.58745	3.47774	0.000505663
ENSG00000142233	NTN5	505.287	2.11046	0.658703	3.78242	0.000155309
ENSG00000101470	TNNC2	146.832	2.10873	0.703798	2.99569	0.00273824
ENSG00000164266	SPINK1	132.697	2.10425	0.708116	3.03795	0.00238194
ENSG00000213445	SIPA1	2442.02	2.10405	0.551374	3.87116	0.00010832
ENSG00000272573	MUSTN1	130.594	2.10273	0.709842	3.01824	0.00254248
ENSG00000225969	BICDL3P	160.464	2.10056	0.697478	3.02217	0.00250971
ENSG00000116983	HPCAL4	124.953	2.09383	0.715972	3.60893	0.000307463
ENSG00000254531	PPP3CA-DT	2348.93	2.09378	0.546553	3.84456	0.00012077
ENSG00000177098	SCN4B	99.755	2.09133	0.720009	3.11154	0.00186113
ENSG00000181652	ATG9B	379.443	2.08806	0.64443	3.42447	0.000615997
ENSG00000182578	CSF1R	68.1306	2.08544	0.715698	4.16145	3.16e-05
ENSG00000102265	TIMP1	115509	2.07916	0.536605	3.82434	0.000131121
ENSG00000160963	COL26A1	66.1609	2.07847	0.715282	4.36279	1.28e-05
ENSG00000204661	SPATA31J1	78.0195	2.07836	0.72301	3.35068	0.000806127
ENSG00000130748	TMEM160	11935.7	2.07603	0.563858	3.59705	0.000321852
ENSG00000140961	OSGIN1	7777.11	2.07477	0.551358	3.71436	0.000203722
ENSG00000259687	LINC01220	84.2338	2.07297	0.724078	3.28225	0.00102981
ENSG00000196420	S100A5	308.683	2.07221	0.691236	2.95747	0.00310172
ENSG00000187492	CDHR4	66.8147	2.06829	0.715165	4.19791	2.69e-05
ENSG00000108840	HDAC5	2505.97	2.06001	0.556224	3.77451	0.000160321
ENSG00000054179	ENTPD2	8681.09	2.05983	0.534363	3.87372	0.000107184
ENSG00000238005	LNCATV	228.667	2.05947	0.687298	2.96847	0.00299283
ENSG00000273137	SELENOO-AS1	79.4433	2.05857	0.723306	3.22802	0.00124652
ENSG00000142694	EVA1B	1279.77	2.05748	0.60076	3.2232	0.00126767
ENSG00000106089	STX1A	5195.91	2.05353	0.556238	3.7389	0.000184828
ENSG00000103145	HCFC1R1	2682.47	2.05286	0.564697	3.59305	0.000326829
ENSG00000257084	MIR200CHG	1783.37	2.0499	0.591079	3.3132	0.000922339
ENSG00000274917	RNA5-8SN5	318.477	2.04561	0.704443	3.10665	0.00189219
ENSG00000188483	IER5L	22495.2	2.04273	0.536948	3.77094	0.000162631
ENSG00000257704	INAFM1	5754.69	2.03927	0.548278	3.6641	0.000248212
ENSG00000115274	INO80B	5279.05	2.03333	0.542493	3.73561	0.00018726
ENSG00000005238	ATOSB	1889.23	2.02612	0.553948	3.66838	0.000244091
ENSG00000278233	RNA5-8SN2	739.437	2.02374	0.673719	3.08594	0.00202913
ENSG00000258613	RPL21P7	140.254	2.02335	0.71723	3.05283	0.00226694
ENSG00000171992	SYNPO	430.656	2.02235	0.62438	3.25523	0.00113299
ENSG00000175602	CCDC85B	15547.7	2.02225	0.582104	3.36431	0.000767339
ENSG00000168026	TTC21A	756.144	2.02163	0.600324	3.45125	0.000558005
ENSG00000210151	MT-TS1	666.331	2.0191	0.624542	3.10879	0.00187854
ENSG00000196611	MMP1	1336.92	2.01362	0.589824	3.43124	0.000600836
ENSG00000111540	RAB5B	3163.65	2.01329	0.609759	2.96138	0.00306263
ENSG00000233621	LITATS1	813.837	2.01188	0.585117	3.44473	0.000571627
ENSG00000167995	BEST1	5366.74	2.00782	0.697033	3.34409	0.000825522
ENSG00000129991	TNNI3	15290.1	2.00254	0.551584	3.53893	0.000401748
ENSG00000125148	MT2A	36675.6	1.99882	0.573651	3.49068	0.000481785
ENSG00000130772	MED18	13443.4	1.99591	0.676637	2.80987	0.00495615
ENSG00000166311	SMPD1	2927.73	1.9944	0.548906	3.62764	0.000286021
ENSG00000158786	PLA2G2F	133.612	1.99205	0.723915	2.25018	0.0244376
ENSG00000173599	PC	1323.37	1.98857	0.571674	3.46847	0.000523436
ENSG00000136235	GPNMB	111.377	1.98568	0.720779	2.59139	0.00955881
ENSG00000182154	MRPL41	20496.3	1.98404	0.541769	3.62734	0.000286361
ENSG00000126264	HCST	289.37	1.97892	0.667775	2.75106	0.00594032
ENSG00000105516	DBP	7135.5	1.97706	0.530286	3.72193	0.000197706
ENSG00000223749	MIR503HG	64.5611	1.96058	0.712046	3.89915	9.65e-05
ENSG00000267519	MIR23AHG	2449.94	1.95727	0.545725	3.58034	0.000343145
ENSG00000217801	PTPN11BP	327.055	1.95604	0.723545	4.46493	8.01e-06
ENSG00000186654	PRR5	13033	1.94676	0.585994	3.24284	0.00118344
ENSG00000180096	SEPTIN1	1653.9	1.94413	0.577876	3.22987	0.00123847
ENSG00000275215	RNA5-8SN3	730.024	1.94316	0.665064	2.99454	0.00274856
ENSG00000018280	SLC11A1	342.8	1.93975	0.648545	2.9397	0.00328527
ENSG00000262791	WDR81-AS1	148.672	1.93623	0.709445	2.59959	0.00933351
ENSG00000169733	RFNG	5748.12	1.93143	0.54404	3.49528	0.000473569
ENSG00000269145	MAST3-AS1	116.519	1.93089	0.722148	3.07029	0.00213853
ENSG00000234912	SNHG20	1291.29	1.92888	0.578504	3.32068	0.000897993
ENSG00000184163	C1QTNF12	188.391	1.92867	0.693626	3.07407	0.00211161
ENSG00000260284	TPSP2	60.8587	1.92808	0.71063	4.09394	4.24e-05
ENSG00000088002	SULT2B1	25888.6	1.92772	0.535065	3.55274	0.000381241
ENSG00000100116	GCAT	17515.8	1.92693	0.53684	3.51453	0.000440536
ENSG00000198585	NUDT16	694.497	1.92674	0.616875	3.20276	0.00136116
ENSG00000262484	CCER2	656.411	1.91526	0.639865	2.74361	0.00607674
ENSG00000162572	SCNN1D	781.042	1.91493	0.588798	3.29251	0.000992982
ENSG00000090238	YPEL3	2386.36	1.90971	0.546066	3.49548	0.000473211
ENSG00000106330	MOSPD3	6313.68	1.90863	0.544163	3.46327	0.000533645
ENSG00000270629	NBPF14	1502.69	1.9066	0.562459	3.43385	0.000595082
ENSG00000244239	ICA1-AS1	1176.5	1.90444	0.633857	2.75201	0.00592316
ENSG00000122490	SLC66A2	8634.09	1.9002	0.530235	3.60959	0.000306681
ENSG00000243509	TNFRSF6B	59.9307	1.8962	0.715807	3.0056	0.00265057
ENSG00000105427	CNFN	2524.07	1.89383	0.596683	2.99445	0.00274937
ENSG00000197483	ZNF628	1478.41	1.89274	0.690308	2.4657	0.0136747
ENSG00000091986	CCDC80	180.933	1.89087	0.693717	2.93339	0.00335284
ENSG00000272068	BCAN-AS1	4316.7	1.89011	0.543926	3.44712	0.0005666
ENSG00000126458	RRAS	11621.1	1.88857	0.535893	3.5644	0.000364688
ENSG00000258588	TRIM6-TRIM34	104.379	1.8872	0.709204	3.13534	0.00171652
ENSG00000177700	POLR2L	12017.1	1.88692	0.534254	3.52826	0.000418295
ENSG00000235669	CHN2-AS1	565.99	1.88645	0.682844	2.64528	0.00816232
ENSG00000010361	FUZ	59.9987	1.88505	0.709127	3.95019	7.81e-05
ENSG00000057252	SOAT1	730.36	1.88107	0.689966	2.06017	0.039382
ENSG00000158792	SPATA2L	4513.33	1.88047	0.542088	3.44374	0.000573723
ENSG00000144591	GMPPA	11858.3	1.87827	0.54112	3.43302	0.000596899
ENSG00000181085	MAPK15	119.453	1.87693	0.712487	2.71315	0.00666466
ENSG00000228300	FAM174C	10374.4	1.87639	0.570862	3.2119	0.00131862
ENSG00000159335	PTMS	70039.1	1.876	0.524174	3.56628	0.000362081
ENSG00000175567	UCP2	13562.8	1.87594	0.53599	3.53054	0.00041472
ENSG00000100031	GGT1	380.926	1.87508	0.633769	2.99673	0.00272892
ENSG00000197858	GPAA1	11230.6	1.87236	0.535808	3.48424	0.000493533
ENSG00000167103	PIP5KL1	439.881	1.86941	0.627369	3.02874	0.00245578
ENSG00000188659	SAXO2	200.526	1.8686	0.694541	2.8533	0.00432672
ENSG00000157734	SNX22	1993.15	1.86499	0.624088	2.9509	0.00316852
ENSG00000105329	TGFB1	16773.2	1.86434	0.527056	3.55736	0.000374603
ENSG00000132688	NES	101.887	1.86398	0.719191	2.68966	0.00715257
ENSG00000100968	NFATC4	371.532	1.86393	0.643534	3.05705	0.00223524
ENSG00000116701	NCF2	627.339	1.85869	0.649461	2.96605	0.0030165
ENSG00000233217	MROH3P	66.5349	1.85797	0.708409	3.54612	0.000390944
ENSG00000248712	DRC12	189.597	1.85427	0.692489	2.60871	0.00908842
ENSG00000181240	SLC25A41	61.1014	1.8533	0.714761	3.5227	0.000427182
ENSG00000278811	LINC00624	99.7274	1.84845	0.70765	3.29825	0.000972901
ENSG00000172247	C1QTNF4	205.267	1.84512	0.698909	2.521	0.0117023
ENSG00000255819	KLRC4-KLRK1	75.4846	1.84478	0.713164	2.3539	0.0185777
ENSG00000257342	OS9-AS1	1035.43	1.84299	0.638498	3.10348	0.00191261
ENSG00000183615	FAM167B	946.2	1.84135	0.586174	3.01303	0.00258652
ENSG00000167702	KIFC2	7107.87	1.84124	0.533523	3.47107	0.000518386
ENSG00000231574	LINC02015	298.725	1.84068	0.650953	2.84281	0.00447173
ENSG00000129538	RNASE1	808.92	1.84054	0.628796	2.73695	0.00620113
ENSG00000186451	SPATA12	512.314	1.83573	0.644405	2.8606	0.00422837
ENSG00000232065	LINC01063	86.126	1.83557	0.724028	2.53595	0.0112143
ENSG00000236017	ASMTL-AS1	1867.35	1.83464	0.587058	3.22662	0.00125263
ENSG00000148803	FUOM	1385.86	1.83448	0.586901	3.09788	0.0019491
ENSG00000106123	EPHB6	360.874	1.83319	0.663676	2.63542	0.00840321
ENSG00000254996	ANKHD1-EIF4EBP3	16658.3	1.83177	0.573421	3.18391	0.00145302
ENSG00000122735	DNAI1	53.2022	1.83139	0.710283	3.49862	0.000467675
ENSG00000168000	BSCL2	8183.8	1.83062	0.549959	3.29385	0.000988249
ENSG00000204421	LY6G6C	214.826	1.82873	0.722976	4.05474	5.02e-05
ENSG00000103066	PLA2G15	2694.57	1.82472	0.588	3.10791	0.00188417
ENSG00000265206	MIR142HG	4094.38	1.8195	0.597014	2.85472	0.00430742
ENSG00000139626	ITGB7	2693.88	1.81878	0.546052	3.33459	0.000854239
ENSG00000265962	GACAT2	79.2126	1.81778	0.724025	2.81454	0.00488471
ENSG00000210140	MT-TC	1858.19	1.81747	0.613899	2.96818	0.00299566
ENSG00000158560	DYNC1I1	654.826	1.81731	0.599812	3.02602	0.00247799
ENSG00000159720	ATP6V0D1	14687.9	1.81644	0.538985	3.40009	0.000673642
ENSG00000186648	CARMIL3	1406.71	1.81513	0.579573	3.14583	0.00165615
ENSG00000179588	ZFPM1	9386.87	1.81435	0.539271	3.31899	0.000903426
ENSG00000162032	SPSB3	6632.47	1.81157	0.530605	3.4103	0.000648913
ENSG00000204642	HLA-F	3063.91	1.81157	0.554316	3.32315	0.000890057
ENSG00000253807	LINC01170	170.12	1.80974	0.694771	2.55672	0.0105665
ENSG00000105219	CCNP	85.9504	1.80927	0.723562	3.11354	0.00184855
ENSG00000242860	RN7SL180P	97.054	1.80878	0.705921	3.04048	0.00236199
ENSG00000122711	SPINK4	4093.61	1.8072	0.540871	3.31238	0.000925051
ENSG00000174939	ASPHD1	1773.86	1.80676	0.553773	3.25941	0.00111644
ENSG00000104140	RHOV	1184.61	1.80589	0.574766	3.15415	0.00160965
ENSG00000262831	P4HB-AS1	3502.06	1.80372	0.58387	3.18779	0.00143367
ENSG00000142046	TMEM91	1584.53	1.8018	0.574746	2.97398	0.0029396
ENSG00000149809	TM7SF2	3374.13	1.79978	0.539201	3.33619	0.000849365
ENSG00000150782	IL18	12676.9	1.79951	0.530485	3.41351	0.000641311
ENSG00000169403	PTAFR	212.036	1.79806	0.679651	2.70107	0.00691159
ENSG00000167700	MFSD3	3684.52	1.79585	0.553952	3.22826	0.00124546
ENSG00000110628	SLC67A1	12903.2	1.79544	0.533181	3.33322	0.000858481
ENSG00000181513	ACBD4	7364.3	1.79368	0.537999	3.29143	0.000996786
ENSG00000167703	SLC43A2	1987.19	1.78973	0.552727	3.27205	0.00106772
ENSG00000165644	COMTD1	3145.71	1.78965	0.553095	3.19083	0.00141865
ENSG00000142544	CTU1	6352.1	1.78237	0.587141	2.91381	0.00357047
ENSG00000187244	BCAM	2944.15	1.78213	0.541403	3.29304	0.000991101
ENSG00000158828	PINK1	14303.6	1.77851	0.5353	3.35659	0.000789096
ENSG00000171222	SCAND1	38769.8	1.77743	0.587257	2.82138	0.00478174
ENSG00000159231	CBR3	212.725	1.77732	0.67699	2.67279	0.00752239
ENSG00000171443	ZNF524	7985.34	1.77468	0.595957	2.84868	0.00439014
ENSG00000163803	PLB1	78.9964	1.77431	0.724004	2.63278	0.00846891
ENSG00000161082	CELF5	248.193	1.77402	0.678106	2.54523	0.0109207
ENSG00000198835	GJC2	160.156	1.77248	0.710896	2.52282	0.0116417
ENSG00000235314	LINC00957	91.9575	1.76755	0.723549	3.1304	0.0017457
ENSG00000268621	IGFL2-AS1	958.492	1.76557	0.66857	3.71803	0.000200785
ENSG00000182853	VMO1	1050.62	1.76458	0.596638	2.79073	0.0052589
ENSG00000238045	MVP-DT	9164.92	1.76222	0.535491	3.26109	0.00110985
ENSG00000102003	SYP	872.197	1.76211	0.586159	2.97685	0.00291229
ENSG00000127419	TMEM175	2600.86	1.7597	0.544271	3.22995	0.00123811
ENSG00000186470	BTN3A2	1158.01	1.75938	0.585843	3.01121	0.0026021
ENSG00000177556	ATOX1	10329.5	1.75487	0.532828	3.27718	0.00104851
ENSG00000233871	DLG5-AS1	245.744	1.75406	0.665585	2.65042	0.0080392
ENSG00000164776	PHKG1	1481.11	1.75367	0.603026	2.83681	0.00455666
ENSG00000104921	FCER2	55.6006	1.75345	0.703459	3.71888	0.000200108
ENSG00000125534	PPDPF	32254.5	1.75278	0.557554	3.0619	0.00219937
ENSG00000174871	CNIH2	356.984	1.74829	0.655938	2.48975	0.0127834
ENSG00000165507	DEPP1	276.801	1.74636	0.660212	2.62313	0.00871259
ENSG00000243926	TIPARP-AS1	624.219	1.74577	0.600048	2.90238	0.00370336
ENSG00000127084	FGD3	57.4033	1.74559	0.713837	2.7923	0.00523348
ENSG00000205544	TMEM256	2752.06	1.74495	0.544131	3.19426	0.00140188
ENSG00000142669	SH3BGRL3	41387.9	1.74306	0.522513	3.33566	0.000850976
ENSG00000212864	RNF208	761.142	1.73915	0.611932	2.7377	0.00618708
ENSG00000236609	ZNF853	105.957	1.73758	0.71821	2.43127	0.015046
ENSG00000137709	POU2F3	236.811	1.73458	0.677278	2.65376	0.00796007
ENSG00000259295	CSPG4P12	305.321	1.73329	0.687561	2.81098	0.00493907
ENSG00000179094	PER1	3336.52	1.73285	0.548727	3.14407	0.00166615
ENSG00000136689	IL1RN	698.117	1.7325	0.664997	2.93464	0.00333931
ENSG00000135424	ITGA7	1158.21	1.73147	0.569717	3.04631	0.00231667
ENSG00000277383	BICRA-AS2	223.409	1.73119	0.69504	2.37528	0.0175356
ENSG00000280213	UCKL1-AS1	139.515	1.727	0.706634	2.5973	0.00939602
ENSG00000169738	DCXR	15568.7	1.72532	0.540066	3.17274	0.00151005
ENSG00000210135	MT-TN	845.153	1.72271	0.611793	2.74096	0.00612605
ENSG00000166126	AMN	8469.04	1.72134	0.57219	2.91282	0.00358186
ENSG00000276700	RNA5-8SN4	395.34	1.72019	0.667189	2.54423	0.010952
ENSG00000205755	CRLF2	255.653	1.71994	0.662677	2.61176	0.00900777
ENSG00000117115	PADI2	54.9643	1.71966	0.701836	3.6099	0.000306319
ENSG00000218537	MIF-AS1	889.881	1.71917	0.664603	2.62405	0.0086891
ENSG00000103253	HAGHL	16158.3	1.71807	0.574976	2.81142	0.0049324
ENSG00000006015	REX1BD	6758.03	1.71653	0.57026	2.91313	0.00357829
ENSG00000258474	LINC02313	107.515	1.71586	0.71698	2.48713	0.0128778
ENSG00000106665	CLIP2	22337.1	1.71363	0.597133	2.82442	0.00473668
ENSG00000235043	TECRP1	659.256	1.71257	0.617074	2.6318	0.00849347
ENSG00000273730	5_8S_rRNA	91.4639	1.71144	0.722639	2.83027	0.00465084
ENSG00000239282	CASTOR1	516.44	1.70894	0.616227	2.71193	0.00668922
ENSG00000271380	PYGO2-AS1	339.471	1.70894	0.649011	2.61138	0.00901774
ENSG00000179168	GGN	80.6583	1.70771	0.718216	3.40457	0.000662676
ENSG00000135596	MICAL1	17896	1.70673	0.525371	3.23675	0.00120898
ENSG00000117410	ATP6V0B	11921.8	1.70513	0.536795	3.18026	0.00147145
ENSG00000197191	CYSRT1	619.117	1.70437	0.602254	2.87488	0.00404187
ENSG00000131650	KREMEN2	1080.77	1.7035	0.571289	2.98541	0.002832
ENSG00000069696	DRD4	178.611	1.70285	0.692784	2.41182	0.0158733
ENSG00000102904	TSNAXIP1	185.685	1.69962	0.686241	2.50403	0.0122787
ENSG00000210144	MT-TY	1459.88	1.69915	0.637399	2.76403	0.00570922
ENSG00000119729	RHOQ	295.682	1.69813	0.668346	2.63674	0.00837061
ENSG00000187954	ZFTRAF1	12473.8	1.69761	0.537328	3.12275	0.00179171
ENSG00000187024	PTRH1	2085.9	1.69565	0.558245	3.02897	0.00245391
ENSG00000180089	TMEM86B	949.86	1.69453	0.589069	2.75397	0.00588765
ENSG00000275074	NUDT18	1951.48	1.69409	0.562663	2.97126	0.0029658
ENSG00000149798	CDC42EP2	2981.05	1.69166	0.553473	3.0152	0.00256812
ENSG00000131495	NDUFA2	11592	1.69144	0.535913	3.15316	0.00161512
ENSG00000205356	TECPR1	5540.19	1.69115	0.532083	3.18077	0.00146882
ENSG00000233493	TMEM238	14837.9	1.68942	0.569402	2.83838	0.00453435
ENSG00000123989	CHPF	31649.6	1.68719	0.536429	3.10256	0.00191856
ENSG00000272384	ZHX2-AS1	245.036	1.68693	0.672273	2.44798	0.014366
ENSG00000248275	TRIM52-AS1	919.388	1.68472	0.608891	2.75988	0.0057823
ENSG00000250479	CHCHD10	4408.96	1.68437	0.584754	2.73289	0.00627816
ENSG00000130222	GADD45G	2112.99	1.68251	0.582191	2.8187	0.00482189
ENSG00000189159	JPT1	44793.6	1.68122	0.532535	3.15183	0.00162253
ENSG00000107551	RASSF4	151.268	1.68005	0.704955	2.61822	0.00883899
ENSG00000160284	SPATC1L	6599.41	1.67874	0.542942	3.02669	0.00247248
ENSG00000267368	UPK3BL1	184.621	1.67794	0.697245	2.27103	0.0231449
ENSG00000160325	CACFD1	6398.46	1.67691	0.549954	2.96224	0.00305409
ENSG00000102871	TRADD	4868.3	1.67376	0.533715	3.13642	0.00171024
ENSG00000114378	HYAL1	123.587	1.67366	0.711519	2.4008	0.0163593
ENSG00000065989	PDE4A	160.369	1.67365	0.705292	2.3007	0.0214085
ENSG00000197019	SERTAD1	7079.81	1.67173	0.535096	3.1074	0.00188741
ENSG00000250451	HOXC-AS1	330.96	1.67109	0.646185	2.53298	0.0113098
ENSG00000166589	CDH16	84.968	1.6677	0.698828	2.86948	0.00411145
ENSG00000173482	PTPRM	251.678	1.66368	0.666506	2.52818	0.0114657
ENSG00000185681	MORN5	50.4894	1.66288	0.698364	3.89259	9.92e-05
ENSG00000196754	S100A2	1560.17	1.66277	0.62112	2.49807	0.0124872
ENSG00000177600	RPLP2	289127	1.6627	0.550553	2.90296	0.0036966
ENSG00000168528	SERINC2	27095.8	1.66107	0.523516	3.16567	0.00154727
ENSG00000167578	RAB4B	3613.82	1.66014	0.548321	2.99748	0.00272226
ENSG00000188186	LAMTOR4	16047.8	1.65931	0.554761	2.92432	0.00345212
ENSG00000155026	RSPH10B	122.791	1.65657	0.716074	2.37089	0.0177452
ENSG00000117984	CTSD	60328.4	1.6545	0.531381	3.06235	0.00219606
ENSG00000173077	DELEC1	83.1062	1.65425	0.698054	3.05269	0.00226798
ENSG00000176919	C8G	380.852	1.65424	0.655114	2.35837	0.0183555
ENSG00000159753	CARMIL2	202.817	1.65408	0.716135	2.07816	0.0376944
ENSG00000207708	MIR141	107.925	1.65007	0.718177	2.20988	0.0271132
ENSG00000158555	GDPD5	1661.04	1.64964	0.569323	2.87719	0.00401235
ENSG00000162910	MRPL55	4134.05	1.64807	0.544072	2.97351	0.00294416
ENSG00000005001	PRSS22	241.705	1.64791	0.666768	2.48587	0.0129234
ENSG00000230666	CEACAM22P	51.5652	1.64591	0.710305	2.74036	0.00613714
ENSG00000042493	CAPG	41482.8	1.64482	0.530605	3.07656	0.00209406
ENSG00000100036	SLC35E4	2904.87	1.64384	0.541722	3.03873	0.00237579
ENSG00000142484	TM4SF5	2541.34	1.64338	0.582789	2.68845	0.00717855
ENSG00000137101	CD72	837.67	1.64121	0.584657	2.78422	0.00536573
ENSG00000068831	RASGRP2	53.5706	1.63878	0.697479	3.38428	0.000713652
ENSG00000264569	DCXR-DT	213.356	1.63868	0.70771	2.41641	0.0156743
ENSG00000203711	LINC02901	157.898	1.63822	0.702159	2.55726	0.01055
ENSG00000130653	PNPLA7	599.88	1.63795	0.601927	2.72628	0.00640528
ENSG00000077463	SIRT6	13931	1.63789	0.529637	3.06933	0.00214537
ENSG00000131409	LRRC4B	420.057	1.63715	0.666595	2.08352	0.0372041
ENSG00000185499	MUC1	1373.77	1.63702	0.615966	2.29516	0.0217237
ENSG00000107872	FBXL15	7278.89	1.63647	0.579382	2.68762	0.00719642
ENSG00000198695	MT-ND6	46679.7	1.63609	0.618105	2.79562	0.00518
ENSG00000118162	KPTN	4465.61	1.63498	0.589263	2.67359	0.00750451
ENSG00000173237	C11orf86	85.0552	1.63492	0.715547	3.33283	0.000859671
ENSG00000258982	YY1-DT	241.197	1.63342	0.669419	2.38847	0.0169189
ENSG00000128656	CHN1	121.37	1.63335	0.720351	2.25815	0.0239364
ENSG00000182327	GLTPD2	1354.93	1.62985	0.599652	2.56647	0.010274
ENSG00000187608	ISG15	5337.28	1.62963	0.536463	3.013	0.00258676
ENSG00000188243	COMMD6	11503.9	1.62959	0.531377	3.02971	0.00244785
ENSG00000103316	CRYM	1173.24	1.62802	0.574702	2.83413	0.00459507
ENSG00000240069	GPAA1P1	81.6718	1.62648	0.696434	2.81931	0.00481277
ENSG00000099330	OCEL1	1267.35	1.6244	0.565699	2.85666	0.00428127
ENSG00000238121	LINC00426	64.0522	1.62075	0.717629	2.80509	0.00503028
ENSG00000145020	AMT	657.564	1.61726	0.600618	2.66516	0.00769514
ENSG00000103269	RHBDL1	3348.28	1.61581	0.563966	2.73617	0.00621591
ENSG00000176153	GPX2	143669	1.61579	0.548078	2.84031	0.00450695
ENSG00000115255	REEP6	2272.52	1.61422	0.555018	2.92977	0.00339211
ENSG00000100417	PMM1	7030.88	1.61277	0.529888	3.04093	0.00235852
ENSG00000276900	AMN1-AS1	1293.46	1.61255	0.568702	2.87026	0.00410141
ENSG00000087884	AAMDC	2569.9	1.61193	0.544538	2.96541	0.00302284
ENSG00000256073	URB1-AS1	1272.61	1.61139	0.572705	2.82976	0.0046583
ENSG00000172346	CSDC2	92.0118	1.61115	0.715845	3.2967	0.000978281
ENSG00000248323	LUCAT1	222.926	1.61078	0.717002	2.27947	0.0226392
ENSG00000182809	CRIP2	344.74	1.60929	0.662023	2.36403	0.0180774
ENSG00000104814	MAP4K1	1044.72	1.60919	0.587872	2.7218	0.00649274
ENSG00000173486	FKBP2	11660.8	1.60876	0.566388	2.7757	0.00550835
ENSG00000105696	TMEM59L	48.5685	1.60854	0.695148	3.84236	0.000121855
ENSG00000132207	SLX1A	13290.4	1.60763	0.526793	3.03579	0.00239907
ENSG00000167468	GPX4	26704.4	1.60737	0.524599	3.04576	0.00232089
ENSG00000160326	SLC2A6	593.116	1.60538	0.607266	2.6515	0.0080135
ENSG00000100379	KCTD17	2584.16	1.60484	0.551626	2.88699	0.0038894
ENSG00000144550	CPNE9	92.1129	1.60467	0.724085	2.30456	0.0211913
ENSG00000188163	CIMIP2A	339.698	1.60452	0.654911	2.46792	0.0135901
ENSG00000176723	ZNF843	128.437	1.60386	0.722818	3.53741	0.000404074
ENSG00000197893	NRAP	68.1731	1.60343	0.722773	2.11907	0.0340843
ENSG00000155918	RAET1L	97.8328	1.6032	0.722053	2.22681	0.0259602
ENSG00000260428	SCX	962.023	1.60279	0.5868	2.6171	0.00886814
ENSG00000140511	HAPLN3	399.636	1.6008	0.709614	2.94817	0.00319666
ENSG00000166278	C2	559.221	1.5998	0.633077	2.49816	0.012484
ENSG00000099624	ATP5F1D	11395.9	1.59916	0.59317	2.56849	0.0102143
ENSG00000169228	RAB24	2044.57	1.59892	0.550979	2.89347	0.00381008
ENSG00000160999	SH2B2	322.021	1.59774	0.655052	2.69489	0.00704118
ENSG00000235034	C19orf81	588.36	1.59392	0.616491	2.50849	0.0121249
ENSG00000152611	CAPSL	78.4131	1.59385	0.69441	2.97584	0.00292189
ENSG00000166337	TAF10	9618.06	1.59274	0.530815	2.98884	0.00280034
ENSG00000197182	MIRLET7BHG	1752.99	1.59171	0.600288	2.44797	0.0143665
ENSG00000167011	NAT16	269.96	1.59122	0.65977	2.39599	0.0165756
ENSG00000101199	ARFGAP1	10749.2	1.59019	0.610619	2.56907	0.0101973
ENSG00000184925	LCN12	1141.63	1.58794	0.599956	2.45801	0.0139709
ENSG00000077454	LRCH4	6264.75	1.58709	0.540843	2.9287	0.00340387
ENSG00000197599	CCDC154	78.1608	1.58627	0.723513	2.22994	0.0257513
ENSG00000176978	DPP7	23941.1	1.58558	0.560842	2.72487	0.00643266
ENSG00000187051	RPS19BP1	10468.9	1.58371	0.57414	2.66123	0.00778561
ENSG00000206053	JPT2	10814	1.58371	0.534915	2.97487	0.00293112
ENSG00000110046	ATG2A	6623.37	1.58336	0.531295	2.98458	0.00283966
ENSG00000143369	ECM1	4966.65	1.58309	0.541266	2.8882	0.00387454
ENSG00000174276	ZNHIT2	3085.54	1.58211	0.569911	2.68992	0.00714693
ENSG00000267281	ATF7-NPFF	785.153	1.58152	0.589565	2.63789	0.00834235
ENSG00000267291	MAP4K1-AS1	166.542	1.58135	0.694492	2.29846	0.0215358
ENSG00000182557	SPNS3	1462.32	1.58125	0.638365	1.97582	0.0481754
ENSG00000104946	TBC1D17	16169	1.58052	0.530073	2.95219	0.00315525
ENSG00000260459	FTLP14	961.327	1.57951	0.597686	2.64795	0.00809816
ENSG00000101473	ACOT8	4459.81	1.57743	0.535299	2.93999	0.00328218
ENSG00000188747	NOXA1	3399.49	1.57639	0.552185	2.7838	0.00537256
ENSG00000231908	IDH1-AS1	93.6252	1.57602	0.721689	2.27482	0.0229164
ENSG00000228705	LINC00659	2140.06	1.57582	0.567917	2.89672	0.00377086
ENSG00000260081	MRFAP1P1	181.156	1.57571	0.715764	2.33445	0.0195719
ENSG00000213937	CLDN9	1237.53	1.57503	0.566428	2.76909	0.00562126
ENSG00000141971	MVB12A	7667.31	1.57473	0.553224	2.78771	0.00530818
ENSG00000184343	SRPK3	51.7146	1.5736	0.693449	3.27172	0.00106894
ENSG00000187094	CCK	198.646	1.57347	0.698355	2.37678	0.0174644
ENSG00000187134	AKR1C1	14039.5	1.57007	0.526	2.99626	0.0027331
ENSG00000210127	MT-TA	349.925	1.56885	0.659769	2.28955	0.0220476
ENSG00000101439	CST3	67069.4	1.56871	0.549674	2.78695	0.00532063
ENSG00000103355	PRSS33	569.656	1.56867	0.652849	2.15784	0.0309399
ENSG00000110011	DNAJC4	3212.69	1.56626	0.54853	2.80346	0.00505577
ENSG00000204584	TAC4-AS1	204.327	1.56539	0.696345	2.10154	0.0355939
ENSG00000101940	WDR13	8614.58	1.56499	0.578329	2.56254	0.0103909
ENSG00000085063	CD59	8186.08	1.5635	0.556385	2.82865	0.00467451
ENSG00000168899	VAMP5	1561.83	1.56303	0.564545	2.69354	0.00706985
ENSG00000188015	S100A3	75.05	1.56259	0.723897	2.166	0.0303115
ENSG00000011243	AKAP8L	20624.4	1.55919	0.565485	2.62835	0.00858002
ENSG00000168564	CDKN2AIP	1495.5	1.55764	0.564629	2.85017	0.00436957
ENSG00000167772	ANGPTL4	111.519	1.55547	0.708817	2.6442	0.0081885
ENSG00000025708	TYMP	2328.25	1.55442	0.619242	2.13961	0.0323862
ENSG00000095932	SMIM24	316.119	1.55325	0.647374	2.38154	0.0172403
ENSG00000160323	ADAMTS13	1133.15	1.55162	0.575404	2.65941	0.00782768
ENSG00000118194	TNNT2	524.88	1.55052	0.613179	2.60231	0.00925968
ENSG00000188277	C15orf62	3399.98	1.54985	0.539806	2.8924	0.00382309
ENSG00000183628	DGCR6	353.742	1.54924	0.637891	2.43594	0.0148532
ENSG00000106211	HSPB1	170001	1.54865	0.589842	2.39952	0.0164168
ENSG00000210184	MT-TS2	700.48	1.54766	0.596261	2.54988	0.0107761
ENSG00000275708	MIR3648-1	688.611	1.54568	0.676435	2.57688	0.00996959
ENSG00000171161	ZNF672	4932.79	1.54568	0.564228	2.94285	0.00325203
ENSG00000102032	RENBP	284.472	1.54456	0.675827	2.07239	0.0382292
ENSG00000246705	H2AJ	54146.7	1.54392	0.552582	2.71858	0.00655622
ENSG00000196544	BORCS6	1639.14	1.54342	0.555907	2.78012	0.00543384
ENSG00000252147	RNY3P16	59.0599	1.54075	0.720672	2.299	0.0215051
ENSG00000154099	DNAAF1	160.88	1.54044	0.696603	2.27087	0.0231547
ENSG00000214274	ANG	5636.61	1.54021	0.542658	2.78441	0.00536247
ENSG00000206597	SNORA57	572.74	1.54001	0.71933	3.77463	0.000160248
ENSG00000271980	CCT5-AS1	140.33	1.53998	0.721558	3.41105	0.000647137
ENSG00000088280	ASAP3	225.641	1.53939	0.679727	2.46715	0.0136192
ENSG00000032444	PNPLA6	16875.3	1.5386	0.563155	2.61814	0.00884094
ENSG00000167526	RPL13	537454	1.53654	0.54194	2.74695	0.00601527
ENSG00000272968	RBAK-RBAKDN	384.584	1.53605	0.699576	2.00839	0.0446014
ENSG00000268751	SCGB1B2P	2116.14	1.53566	0.596793	2.25458	0.0241596
ENSG00000183248	PRR36	448.253	1.53509	0.621976	2.45207	0.0142035
ENSG00000267757	EML2-AS1	383.514	1.53498	0.632514	2.42039	0.0155041
ENSG00000186862	PDZD7	334.939	1.53464	0.694398	2.61116	0.0090235
ENSG00000042753	AP2S1	36727.7	1.53383	0.546224	2.75461	0.00587618
ENSG00000186115	CYP4F2	352.359	1.53376	0.638945	2.39191	0.0167611
ENSG00000178896	EXOSC4	7499.84	1.53321	0.571002	2.56881	0.010205
ENSG00000138030	KHK	13340.4	1.53285	0.538758	2.84356	0.00446132
ENSG00000100299	ARSA	4253.4	1.53089	0.543821	2.86598	0.00415727
ENSG00000173535	TNFRSF10C	722.699	1.53049	0.591743	2.58967	0.00960675
ENSG00000259349	APPBP2-DT	55.1013	1.52782	0.718593	2.31827	0.0204344
ENSG00000222020	HDAC4-AS1	366.949	1.52767	0.679453	2.14745	0.0317572
ENSG00000076604	TRAF4	7145.24	1.52648	0.618204	2.34151	0.0192061
ENSG00000116586	LAMTOR2	17084.6	1.52581	0.545997	2.7553	0.00586387
ENSG00000162194	LBHD1	2153.83	1.52568	0.636664	2.36596	0.0179832
ENSG00000170298	LGALS9B	47.5775	1.52477	0.702077	2.438	0.0147689
ENSG00000162078	ZG16B	3454.38	1.52438	0.53862	2.83622	0.00456509
ENSG00000127220	ABHD8	82.1672	1.52383	0.723738	2.05762	0.0396267
ENSG00000143537	ADAM15	22557.7	1.52371	0.525791	2.89789	0.00375679
ENSG00000175756	AURKAIP1	27864.1	1.52305	0.564833	2.58104	0.0098504
ENSG00000130255	RPL36	127914	1.52291	0.554573	2.60302	0.00924055
ENSG00000115266	APC2	167.842	1.52161	0.693794	2.17881	0.0293456
ENSG00000120725	SIL1	7086.8	1.52045	0.559432	2.66578	0.00768104
ENSG00000221990	EXOC3-AS1	2148.21	1.52021	0.570764	2.63723	0.00835857
ENSG00000278189	RNA5-8SN1	139.762	1.51824	0.724086	2.65969	0.00782125
ENSG00000203778	FAM229B	781.545	1.51626	0.598802	2.56436	0.0103365
ENSG00000141552	ANAPC11	18026.2	1.51625	0.542531	2.771	0.0055884
ENSG00000213654	GPSM3	585.076	1.51409	0.604407	2.48743	0.0128671
ENSG00000185596	WASH3P	9931.4	1.51406	0.571141	2.52582	0.0115427
ENSG00000013583	HEBP1	1292.06	1.51354	0.629052	2.37407	0.0175932
ENSG00000204616	TRIM31	7337.32	1.51224	0.546863	2.84221	0.00448016
ENSG00000185940	KRTAP5-5	60.4137	1.51158	0.720357	1.96815	0.0490503
ENSG00000171608	PIK3CD	69.851	1.50952	0.718209	2.84099	0.00449737
ENSG00000099866	MADCAM1	124.855	1.5092	0.710896	2.22694	0.0259512
ENSG00000108352	RAPGEFL1	2746.53	1.50912	0.547287	2.74528	0.00604586
ENSG00000166171	DPCD	3162.34	1.50602	0.542625	2.78621	0.00533281
ENSG00000099860	GADD45B	1767.28	1.50507	0.555746	2.71697	0.00658832
ENSG00000147144	CCDC120	943.502	1.50482	0.577332	2.60904	0.00907967
ENSG00000258315	BACC1	3037.41	1.50482	0.558094	2.6187	0.00882656
ENSG00000099949	LZTR1	4025.01	1.50426	0.553033	2.72772	0.0063774
ENSG00000174567	GOLT1A	9652.56	1.50401	0.528031	2.83776	0.00454318
ENSG00000160211	G6PD	16045.6	1.50398	0.542426	2.79168	0.00524344
ENSG00000215018	COL28A1	722.41	1.50368	0.594442	2.55384	0.0106542
ENSG00000105290	APLP1	71.7646	1.50359	0.688292	2.86027	0.00423282
ENSG00000210194	MT-TE	1319.55	1.50177	0.620715	2.38546	0.0170579
ENSG00000158445	KCNB1	46.0286	1.50144	0.68831	3.42628	0.000611912
ENSG00000204368	SSX20P	63.1002	1.50134	0.717972	2.2858	0.0222661
ENSG00000115286	NDUFS7	12818.5	1.50114	0.556244	2.62497	0.00866571
ENSG00000096088	PGC	78.0189	1.50081	0.723896	2.16461	0.0304173
ENSG00000111087	GLI1	451.46	1.49963	0.670642	2.39784	0.0164921
ENSG00000081277	PKP1	45.7121	1.49936	0.688119	3.46244	0.000535295
ENSG00000132376	INPP5K	4218.77	1.49922	0.54216	2.79038	0.00526463
ENSG00000161677	JOSD2	5557.34	1.49863	0.599743	2.37838	0.017389
ENSG00000250767	FHP2	419.067	1.49831	0.636154	2.30106	0.0213885
ENSG00000104976	SNAPC2	3495.26	1.4972	0.538301	2.78051	0.00542741
ENSG00000164867	NOS3	67.5009	1.4969	0.723638	2.1978	0.0279633
ENSG00000158747	NBL1	23577	1.49621	0.538335	2.70792	0.00677066
ENSG00000260018	MBTPS1-DT	769.898	1.49511	0.607319	2.34824	0.0188624
ENSG00000129911	KLF16	3930.7	1.49425	0.570788	2.66597	0.00767661
ENSG00000006025	OSBPL7	7664	1.49286	0.529455	2.82433	0.00473802
ENSG00000166143	PPP1R14D	416.56	1.49143	0.626664	2.40155	0.0163257
ENSG00000250303	LINC02762	218.006	1.49026	0.674888	2.22612	0.0260063
ENSG00000170296	GABARAP	28116.1	1.48904	0.546638	2.66631	0.00766894
ENSG00000215030	RPL13P12	19475.8	1.48891	0.536438	2.71492	0.00662913
ENSG00000265688	MILIP	1553.08	1.48732	0.55756	2.66942	0.00759816
ENSG00000179698	WDR97	410.06	1.48701	0.633602	2.2663	0.023433
ENSG00000183779	ZNF703	62169.4	1.48587	0.522529	2.85092	0.00435932
ENSG00000165886	UBTD1	1355.29	1.48538	0.562488	2.63948	0.00830325
ENSG00000175591	P2RY2	91.6166	1.48499	0.718661	3.14281	0.00167337
ENSG00000108387	SEPTIN4	180.661	1.48377	0.697056	2.16451	0.0304252
ENSG00000204922	UQCC3	12281.7	1.48164	0.596669	2.34122	0.0192207
ENSG00000260924	LINC01311	454.291	1.48137	0.638184	2.22033	0.0263964
ENSG00000100908	EMC9	7216.66	1.48106	0.5446	2.691	0.00712386
ENSG00000105048	TNNT1	37707.1	1.48036	0.545209	2.61818	0.00883999
ENSG00000137331	IER3	19289.5	1.47981	0.542559	2.79841	0.00513549
ENSG00000153443	UBALD1	7418.09	1.4792	0.549554	2.61756	0.00885614
ENSG00000170043	TRAPPC1	14573.4	1.47907	0.527167	2.79411	0.00520435
ENSG00000114854	TNNC1	306.825	1.47804	0.669486	1.97282	0.0485161
ENSG00000127054	INTS11	17943.1	1.47775	0.529193	2.76721	0.00565382
ENSG00000239857	GET4	40021.3	1.47769	0.53857	2.69575	0.00702294
ENSG00000258727	AP1G2-AS1	2286.33	1.47662	0.549028	2.7224	0.00648089
ENSG00000212664	RPL17P39	555.754	1.4763	0.65641	2.15233	0.0313713
ENSG00000150048	CLEC1A	69.4867	1.47572	0.719226	2.69066	0.00713105
ENSG00000147813	NAPRT	17194.2	1.47506	0.545437	2.65827	0.00785434
ENSG00000168056	LTBP3	1590.42	1.47451	0.56488	2.57416	0.0100485
ENSG00000251992	SCARNA17	173.965	1.47334	0.702814	2.00318	0.0451584
ENSG00000105379	ETFB	59991.8	1.47244	0.565361	2.49886	0.0124593
ENSG00000186919	ZACN	1213.18	1.47214	0.666262	2.50211	0.0123457
ENSG00000269151	PPP5C-AS1	71.586	1.47117	0.720271	2.12771	0.033361
ENSG00000185467	KPNA7	800.303	1.4692	0.585481	2.51207	0.0120026
ENSG00000108556	CHRNE	109.337	1.46861	0.716023	2.08311	0.0372416
ENSG00000176014	TUBB6	278.722	1.46778	0.714753	2.48508	0.0129522
ENSG00000103876	FAH	368.943	1.46615	0.635849	2.30039	0.0214263
ENSG00000168894	RNF181	17198.7	1.46438	0.528291	2.74668	0.00602012
ENSG00000233927	RPS28	117698	1.46432	0.531299	2.69225	0.00709713
ENSG00000130643	CALY	56.628	1.46244	0.712637	2.55338	0.0106683
ENSG00000224086	PPM1F-AS1	148.326	1.4622	0.708037	2.03061	0.0422941
ENSG00000231663	COA6-AS1	409.365	1.46158	0.633388	2.23142	0.0256531
ENSG00000142273	CBLC	21190.9	1.46048	0.564498	2.44458	0.0145021
ENSG00000063177	RPL18	594554	1.46039	0.537876	2.63759	0.00834974
ENSG00000067836	ROGDI	5584.36	1.46036	0.531974	2.74611	0.00603066
ENSG00000258947	TUBB3	19582.6	1.46022	0.62495	2.55305	0.0106784
ENSG00000254017	IGHEP2	70.1914	1.45907	0.704812	2.97042	0.00297394
ENSG00000182472	CAPN12	296.727	1.45901	0.663103	2.19682	0.0280335
ENSG00000175416	CLTB	29373	1.45895	0.531062	2.73627	0.00621403
ENSG00000163346	PBXIP1	5902.78	1.45831	0.538591	2.72266	0.00647577
ENSG00000118160	SLC8A2	48.0732	1.45814	0.700624	2.94171	0.00326408
ENSG00000105711	SCN1B	490.316	1.4576	0.617808	2.34918	0.0188148
ENSG00000164620	RELL2	807.792	1.456	0.587944	2.49958	0.0124342
ENSG00000075399	VPS9D1	2356.79	1.45537	0.548343	2.67962	0.00737057
ENSG00000108479	GALK1	4968.6	1.4551	0.54792	2.64342	0.00820726
ENSG00000277496	SLCO4A1-AS2	137.463	1.45395	0.712902	1.9969	0.0458365
ENSG00000103254	ANTKMT	12222	1.45356	0.555179	2.5575	0.0105428
ENSG00000089356	FXYD3	33979.3	1.45218	0.547245	2.57464	0.0100344
ENSG00000184436	THAP7	4207.95	1.45149	0.598784	2.24493	0.0247724
ENSG00000015285	WAS	359.732	1.45101	0.649029	2.14054	0.0323108
ENSG00000204054	LINC00963	23167.2	1.4506	0.526111	2.74293	0.00608931
ENSG00000226287	TMEM191A	1580.84	1.45044	0.595651	2.28493	0.0223169
ENSG00000158008	EXTL1	44.8305	1.45026	0.68453	3.26462	0.0010961
ENSG00000090554	FLT3LG	162.038	1.44981	0.719887	3.04354	0.0023381
ENSG00000188687	SLC4A5	183.806	1.44907	0.686682	2.12603	0.033501
ENSG00000197150	ABCB8	7972.59	1.44873	0.542869	2.66911	0.00760522
ENSG00000121680	PEX16	7285.2	1.44835	0.542084	2.63654	0.00837559
ENSG00000179526	SHARPIN	6262.9	1.44811	0.548044	2.58844	0.00964117
ENSG00000178662	CSRNP3	51.5846	1.448	0.716472	2.25969	0.0238403
ENSG00000173992	CCS	4852.46	1.44646	0.537889	2.66959	0.00759445
ENSG00000260806	PAPOLA-DT	891.581	1.44643	0.580061	2.49661	0.0125387
ENSG00000213199	ASIC3	615.731	1.44609	0.600786	2.39522	0.0166103
ENSG00000198910	L1CAM	468.363	1.44454	0.682235	2.3875	0.0169636
ENSG00000180879	SSR4	36781.6	1.44388	0.553011	2.5324	0.0113286
ENSG00000204859	ZBTB48	3945.8	1.44323	0.541024	2.64658	0.00813108
ENSG00000141504	SAT2	3949.38	1.44225	0.54456	2.60156	0.00928015
ENSG00000174938	SEZ6L2	32046.6	1.44171	0.523941	2.74367	0.00607575
ENSG00000055955	ITIH4	272.412	1.44032	0.657837	2.20884	0.0271855
ENSG00000134030	CTIF	3733.56	1.43924	0.538624	2.66788	0.00763321
ENSG00000240005	STIM2-AS1	179.304	1.43856	0.688399	2.09823	0.0358847
ENSG00000241635	UGT1A1	186.171	1.43831	0.686505	2.13816	0.0325039
ENSG00000232442	MHENCR	2227.17	1.43799	0.547775	2.63884	0.00831911
ENSG00000055070	SZRD1	12667.7	1.43693	0.542489	2.66279	0.00774951
ENSG00000149761	NUDT22	4282.28	1.43692	0.539466	2.64719	0.0081164
ENSG00000239389	PCDHA13	54.1668	1.43517	0.685514	2.28185	0.0224981
ENSG00000214140	PRCD	43.2572	1.43483	0.696246	2.55605	0.0105869
ENSG00000165752	STK32C	3056.95	1.43393	0.542415	2.62136	0.00875807
ENSG00000141526	SLC16A3	4989.19	1.43369	0.541919	2.64426	0.00818705
ENSG00000174744	BRMS1	10358.2	1.43316	0.53846	2.63291	0.0084657
ENSG00000123353	ORMDL2	2913.49	1.43262	0.54245	2.64533	0.00816117
ENSG00000156453	PCDH1	10328.5	1.43215	0.542873	2.67707	0.00742694
ENSG00000198870	STKLD1	175.766	1.43198	0.690571	2.13718	0.0325836
ENSG00000172613	RAD9A	6506.37	1.43078	0.530491	2.69968	0.00694065
ENSG00000133250	ZNF414	2880.68	1.42992	0.586869	2.3227	0.0201951
ENSG00000137094	DNAJB5	267.705	1.42984	0.670354	2.06044	0.0393569
ENSG00000158716	DUSP23	4076.22	1.4295	0.554512	2.53255	0.0113235
ENSG00000269516	CYP4F23P	158.547	1.42942	0.703459	2.15333	0.0312925
ENSG00000100319	ZMAT5	2538.54	1.42924	0.545051	2.61307	0.00897333
ENSG00000105519	CAPS	749.338	1.42877	0.612048	2.18414	0.0289521
ENSG00000189334	S100A14	136530	1.4283	0.521643	2.73518	0.00623461
ENSG00000125652	ALKBH7	9683.85	1.42806	0.550278	2.49423	0.0126231
ENSG00000179344	HLA-DQB1	3274.8	1.42746	0.55298	2.60767	0.00911615
ENSG00000234745	HLA-B	35772.8	1.4274	0.523694	2.73305	0.00627511
ENSG00000160318	CLDND2	1198.29	1.42709	0.616287	1.96133	0.0498403
ENSG00000130303	BST2	37623.1	1.42673	0.539112	2.61795	0.00884592
ENSG00000213760	ATP6V1G2	153.137	1.42597	0.704681	2.03272	0.0420813
ENSG00000172366	MCRIP2	23826.3	1.42512	0.568346	2.37416	0.0175889
ENSG00000167397	VKORC1	10120	1.42484	0.527158	2.70605	0.00680897
ENSG00000174521	TTC9B	50.3115	1.42462	0.706749	2.17201	0.029855
ENSG00000104490	NCALD	58.3664	1.42236	0.714459	2.25042	0.024422
ENSG00000221821	PEX39	345.534	1.42212	0.654652	2.04531	0.040824
ENSG00000241741	RPL7AP30	819.702	1.42085	0.630708	2.37092	0.0177438
ENSG00000197562	RAB40C	7403.34	1.42046	0.559229	2.54836	0.0108231
ENSG00000139266	MARCHF9	11596.5	1.41954	0.532129	2.64197	0.00824261
ENSG00000126005	MMP24OS	5190.8	1.41939	0.571424	2.4079	0.0160444
ENSG00000183336	BOLA2	3136.34	1.41874	0.549568	2.53902	0.0111163
ENSG00000104904	OAZ1	134949	1.41775	0.539802	2.56708	0.010256
ENSG00000182040	USH1G	42.081	1.41765	0.681598	3.53274	0.000411276
ENSG00000149927	DOC2A	773.479	1.41744	0.589274	2.37572	0.0175147
ENSG00000197959	DNM3	155.145	1.41672	0.707877	2.05091	0.0402759
ENSG00000260778	MIR3677HG	447.916	1.41654	0.626415	2.21048	0.027072
ENSG00000158106	RHPN1	5594.85	1.41646	0.535705	2.62217	0.00873727
ENSG00000178531	CTXN1	3104.54	1.4156	0.561126	2.49345	0.012651
ENSG00000226608	FTLP3	279.645	1.41549	0.658612	2.18549	0.0288531
ENSG00000198542	ITGBL1	72.3312	1.41541	0.724007	2.00778	0.0446671
ENSG00000180438	TPRXL	61.6031	1.41528	0.719766	2.00124	0.0453669
ENSG00000213015	ZNF580	10110.8	1.41496	0.55343	2.43008	0.0150953
ENSG00000260260	SNHG19	10258	1.41469	0.55729	2.45619	0.0140417
ENSG00000267645	POLR2J2-UPK3BL1	6579.5	1.41445	0.551232	2.47985	0.0131439
ENSG00000103152	MPG	23989	1.4141	0.537003	2.59551	0.00944515
ENSG00000163870	TPRA1	5496.27	1.41321	0.553625	2.5046	0.0122589
ENSG00000204420	MPIG6B	173.531	1.41102	0.696041	2.14026	0.0323342
ENSG00000198736	MSRB1	8602.62	1.4103	0.533765	2.62596	0.00864057
ENSG00000155428	TRIM74	258.603	1.40946	0.663664	2.19819	0.0279356
ENSG00000196465	MYL6B	9094.92	1.40721	0.54787	2.48021	0.0131306
ENSG00000135437	RDH5	2541.71	1.40717	0.55651	2.46764	0.0136009
ENSG00000279457	WASH9P	10312	1.40631	0.560654	2.40425	0.0162058
ENSG00000167107	ACSF2	7192.94	1.40628	0.531465	2.66863	0.00761615
ENSG00000112212	TSPO2	65.5572	1.40573	0.680681	2.54757	0.0108476
ENSG00000264462	MIR3648-2	405.758	1.40567	0.689123	2.31917	0.020386
ENSG00000105655	ISYNA1	1214.87	1.40512	0.575541	2.37264	0.0176613
ENSG00000181284	TMEM102	2207.66	1.40448	0.569122	2.39557	0.0165947
ENSG00000133460	SLC2A11	2794.06	1.40407	0.571114	2.38694	0.0169891
ENSG00000185745	IFIT1	43.4075	1.40405	0.680669	3.29384	0.000988291
ENSG00000151812	SLC35F4	43.17	1.4035	0.680731	3.19673	0.00138994
ENSG00000123933	MXD4	16600.1	1.40148	0.545753	2.49567	0.0125721
ENSG00000122432	SPATA1	73.6331	1.40107	0.723382	1.96066	0.0499186
ENSG00000187288	CIDEC	126.775	1.40017	0.716934	2.16035	0.0307455
ENSG00000226200	SGMS1-AS1	685.446	1.3997	0.670275	2.67849	0.0073954
ENSG00000099795	NDUFB7	20833.2	1.39842	0.566425	2.34926	0.0188107
ENSG00000213213	CCDC183	224.601	1.39836	0.695943	2.2381	0.0252145
ENSG00000156298	TSPAN7	47.3586	1.398	0.711399	2.14152	0.0322321
ENSG00000241607	FTH1P28	107.09	1.39789	0.723806	2.60596	0.00916177
ENSG00000172922	RNASEH2C	9778.7	1.39771	0.548373	2.47742	0.0132336
ENSG00000183401	CCDC159	877.187	1.39686	0.584582	2.35886	0.018331
ENSG00000196456	ZNF775	5582	1.3963	0.546464	2.5144	0.0119235
ENSG00000167792	NDUFV1	14233.3	1.39571	0.542099	2.53332	0.0112988
ENSG00000124116	WFDC3	461.087	1.39467	0.621004	2.19887	0.0278874
ENSG00000002330	BAD	6969.62	1.39449	0.539357	2.52917	0.0114333
ENSG00000261780	LINC02582	41.6121	1.3944	0.679752	3.41052	0.000648388
ENSG00000161016	RPL8	243718	1.39413	0.529195	2.61804	0.00884361
ENSG00000260625	RUSF1-DT	114.678	1.39333	0.714332	1.99188	0.0463841
ENSG00000030582	GRN	31902.6	1.3933	0.552246	2.56921	0.0101932
ENSG00000143590	EFNA3	8319.85	1.39306	0.532848	2.60919	0.0090757
ENSG00000149357	LAMTOR1	8810.01	1.39293	0.574871	2.33362	0.0196158
ENSG00000105499	PLA2G4C	42	1.39256	0.679696	3.30788	0.000940049
ENSG00000185669	SNAI3	507.564	1.39255	0.620717	2.26227	0.0236804
ENSG00000234618	RPSAP9	578.348	1.39037	0.60407	2.30486	0.0211745
ENSG00000130724	CHMP2A	22936.7	1.3896	0.523785	2.65134	0.00801724
ENSG00000227097	RPS28P7	50598.2	1.38911	0.535361	2.50888	0.0121115
ENSG00000136943	CTSV	7004.17	1.38823	0.585611	2.19986	0.0278171
ENSG00000110717	NDUFS8	15482.2	1.38557	0.546743	2.42878	0.0151495
ENSG00000173137	ADCK5	5838.44	1.38534	0.553083	2.46101	0.0138548
ENSG00000149564	ESAM	2558.58	1.38493	0.56764	2.38266	0.0171879
ENSG00000187091	PLCD1	341.677	1.38446	0.644978	2.10188	0.0355634
ENSG00000140464	PML	5923.91	1.38279	0.56631	2.36771	0.0178985
ENSG00000169692	AGPAT2	24709	1.38271	0.552326	2.45958	0.01391
ENSG00000089163	SIRT4	132.193	1.38262	0.711033	2.0254	0.0428259
ENSG00000231584	FAHD2CP	2533.49	1.38201	0.552953	2.45352	0.0141467
ENSG00000232533	FAM131B-AS2	2895.29	1.38188	0.544816	2.49966	0.0124311
ENSG00000084636	COL16A1	2417.37	1.38119	0.551616	2.54672	0.0108741
ENSG00000253669	GASAL1	2073.48	1.38094	0.595649	2.28378	0.0223844
ENSG00000106400	ZNHIT1	36246.3	1.38001	0.528928	2.58753	0.0096667
ENSG00000239257	RPL23AP1	269.563	1.37936	0.658723	2.12071	0.0339461
ENSG00000162004	CCDC78	1389.24	1.37821	0.577575	2.28386	0.02238
ENSG00000124587	PEX6	5832.79	1.37781	0.546163	2.47632	0.0132745
ENSG00000105640	RPL18A	252682	1.37744	0.540209	2.45436	0.0141135
ENSG00000263639	MSMB	41.1713	1.37718	0.678302	3.35131	0.000804309
ENSG00000132692	BCAN	103.563	1.37701	0.722883	2.35848	0.01835
ENSG00000259895	TEDC2-AS1	513.859	1.377	0.618901	2.12435	0.0336408
ENSG00000253559	OSGEPL1-AS1	120.682	1.37535	0.718946	2.0457	0.040786
ENSG00000124466	LYPD3	1890.45	1.37449	0.579624	2.36838	0.0178662
ENSG00000197043	ANXA6	1689.47	1.37444	0.588256	2.20749	0.0272798
ENSG00000226210	WASH8P	10153.4	1.374	0.577454	2.24348	0.0248656
ENSG00000223396	RPS10P7	475.363	1.37396	0.628945	2.17777	0.0294231
ENSG00000187650	VMAC	262.012	1.37336	0.660663	2.08584	0.0369934
ENSG00000130812	ANGPTL6	240.073	1.37327	0.674431	2.05993	0.0394054
ENSG00000169727	GPS1	17970.4	1.37298	0.538912	2.52628	0.0115279
ENSG00000261771	DNAAF4-CCPG1	63.3598	1.37294	0.677859	2.5066	0.0121899
ENSG00000136490	LIMD2	240.716	1.3725	0.684883	1.97585	0.0481716
ENSG00000198515	CNGA1	158.93	1.37236	0.697132	2.00487	0.044977
ENSG00000176973	FAM89B	4455.5	1.37165	0.534753	2.56803	0.0102279
ENSG00000229809	ZNF688	4325.76	1.37159	0.551653	2.3892	0.016885
ENSG00000224066	IQCC-AS1	193.97	1.3712	0.704029	1.96478	0.0494392
ENSG00000267100	ILF3-DT	6268.52	1.36928	0.549493	2.48026	0.0131286
ENSG00000249196	TMEM132D-AS1	4113.95	1.36912	0.55028	2.42019	0.0155123
ENSG00000213722	DDAH2	6825.29	1.36904	0.534337	2.55031	0.0107627
ENSG00000128309	MPST	35798.9	1.3688	0.563846	2.19399	0.0282362
ENSG00000205791	LOH12CR2	269.654	1.36879	0.658401	2.08115	0.0374202
ENSG00000232645	LINC01431	75.8817	1.36827	0.724024	1.96397	0.0495338
ENSG00000100918	REC8	269.555	1.3679	0.658704	2.09184	0.0364526
ENSG00000267796	LIN37	2568.63	1.36604	0.551047	2.41292	0.0158255
ENSG00000160471	COX6B2	92.89	1.36523	0.71866	3.06072	0.00220806
ENSG00000242802	AP5Z1	6299.6	1.36309	0.554827	2.42817	0.0151752
ENSG00000169627	BOLA2B	3447.93	1.36263	0.546223	2.45778	0.01398
ENSG00000198715	GLMP	1929.5	1.3619	0.558968	2.41371	0.0157912
ENSG00000178233	TMEM151B	98.4647	1.36116	0.705014	2.53653	0.0111957
ENSG00000108622	ICAM2	38.2219	1.36056	0.681153	2.62715	0.00861035
ENSG00000227308	LINC02832	338.267	1.36053	0.642152	2.12708	0.0334138
ENSG00000176155	CCDC57	4524.6	1.35985	0.565918	2.41161	0.0158824
ENSG00000181404	WASHC1	3598.63	1.35854	0.565157	2.31805	0.0204468
ENSG00000157315	TMED6	163.966	1.35812	0.694174	1.973	0.0484951
ENSG00000142546	NOSIP	22762.9	1.35752	0.530994	2.53477	0.0112522
ENSG00000104129	DNAJC17	5138.98	1.35694	0.595148	2.19482	0.0281764
ENSG00000123815	COQ8B	7911.19	1.35692	0.552387	2.44555	0.0144632
ENSG00000048545	GUCA1A	41.5095	1.35612	0.676597	3.1258	0.00177321
ENSG00000126243	LRFN3	6223.27	1.35557	0.545646	2.44102	0.0146457
ENSG00000174080	CTSF	6329.79	1.35497	0.538546	2.49779	0.012497
ENSG00000126583	PRKCG	4043.89	1.35415	0.537895	2.49771	0.0125
ENSG00000064489	BORCS8-MEF2B	1107.88	1.35397	0.570531	2.3792	0.0173503
ENSG00000121900	TMEM54	25565.9	1.35357	0.544286	2.45949	0.0139136
ENSG00000187942	LDLRAD2	751.238	1.35136	0.677637	2.09853	0.035858
ENSG00000233762	RPS15P4	6904.63	1.35044	0.557906	2.28598	0.0222553
ENSG00000122133	PAEP	61.8948	1.35037	0.675865	2.47869	0.0131867
ENSG00000229887	HNRNPA1P6	61.8948	1.35037	0.675865	2.47869	0.0131867
ENSG00000263004	AKAP1-DT	608.359	1.35023	0.60213	2.26519	0.0235008
ENSG00000151474	FRMD4A	62.4554	1.35009	0.722553	1.97675	0.0480694
ENSG00000187837	H1-2	2630.17	1.34986	0.543655	2.48057	0.0131172
ENSG00000196668	LINC00173	124.459	1.34872	0.720889	2.20173	0.0276845
ENSG00000177666	PNPLA2	10936.5	1.34771	0.534243	2.57037	0.0101589
ENSG00000112514	CUTA	9398.04	1.34661	0.532945	2.49632	0.0125491
ENSG00000204428	LY6G5C	502.209	1.34359	0.618789	2.20691	0.0273202
ENSG00000110446	SLC15A3	57.0906	1.34215	0.688276	2.5142	0.0119304
ENSG00000150967	ABCB9	1832.24	1.34185	0.564171	2.3803	0.0172987
ENSG00000162076	FLYWCH2	7153.71	1.34164	0.530162	2.53642	0.0111994
ENSG00000187609	EXD3	4111.05	1.34042	0.551876	2.36683	0.0179413
ENSG00000198169	ZNF251	502.559	1.34024	0.673899	2.06578	0.0388493
ENSG00000179085	DPM3	8353.2	1.33968	0.568325	2.28842	0.0221131
ENSG00000205863	C1QTNF9B	42.6582	1.33967	0.688542	2.88067	0.0039683
ENSG00000105808	RASA4	197.406	1.33912	0.69436	2.13449	0.0328028
ENSG00000260005	TEPSIN-AS1	155.841	1.33817	0.710302	2.08741	0.0368512
ENSG00000196352	CD55	3227.02	1.33639	0.588117	2.43043	0.0150809
ENSG00000198931	APRT	26545.7	1.33626	0.577553	2.23664	0.02531
ENSG00000182196	ARL6IP4	17187.4	1.33455	0.569464	2.21512	0.0267517
ENSG00000169189	NSMCE1	9603.67	1.33389	0.583208	2.14674	0.0318139
ENSG00000181392	SYNE4	500.331	1.33277	0.615671	2.13453	0.0327994
ENSG00000087086	FTL	471471	1.33217	0.522095	2.56177	0.0104141
ENSG00000105650	PDE4C	271.728	1.332	0.668462	2.11175	0.0347075
ENSG00000161914	ZNF653	2361.65	1.33089	0.591409	2.1398	0.0323712
ENSG00000160813	PPP1R35	5565.31	1.33047	0.54461	2.42731	0.0152111
ENSG00000101246	ARFRP1	9768.41	1.33032	0.594762	2.13753	0.0325551
ENSG00000149541	B3GAT3	5953.61	1.32922	0.565505	2.27245	0.0230594
ENSG00000163499	CRYBA2	44.7063	1.3292	0.674152	2.81714	0.00484538
ENSG00000135617	PRADC1	2960.8	1.32849	0.542156	2.44365	0.0145395
ENSG00000073605	GSDMB	2571.65	1.32609	0.544285	2.43262	0.0149901
ENSG00000246174	KCTD21-AS1	1241.85	1.32471	0.618856	1.96956	0.0488887
ENSG00000021300	PLEKHB1	229.518	1.32344	0.670556	1.97848	0.0478743
ENSG00000101220	ADISSP	14574.9	1.3231	0.52561	2.51717	0.0118302
ENSG00000107281	NPDC1	21688.2	1.32266	0.529133	2.47322	0.0133901
ENSG00000175854	SWI5	4034.3	1.32193	0.54104	2.42446	0.0153312
ENSG00000225151	GOLGA2P7	5716.65	1.3205	0.559679	2.40903	0.0159948
ENSG00000205643	CDPF1	1653.09	1.32047	0.564097	2.30466	0.0211855
ENSG00000100979	PLTP	6772.46	1.32042	0.531337	2.48202	0.0130642
ENSG00000160789	LMNA	92018.1	1.32013	0.529518	2.49434	0.0126191
ENSG00000245532	NEAT1	167732	1.31985	0.585806	2.23671	0.025305
ENSG00000142684	ZNF593	10903.2	1.31916	0.56766	2.15073	0.0314973
ENSG00000220201	ZGLP1	1124.37	1.31877	0.601225	2.03258	0.0420952
ENSG00000149260	CAPN5	1632.59	1.31788	0.559164	2.37019	0.0177791
ENSG00000089327	FXYD5	65732.6	1.31769	0.562426	2.21436	0.0268042
ENSG00000173559	NABP1	1182.47	1.31726	0.601116	2.36665	0.01795
ENSG00000083812	ZNF324	1047.83	1.31687	0.619105	2.39464	0.0166366
ENSG00000103202	NME4	385.109	1.31646	0.636169	2.15151	0.031436
ENSG00000187193	MT1X	4841.64	1.31572	0.568816	2.27459	0.0229303
ENSG00000155367	PPM1J	421.428	1.31463	0.628763	2.08775	0.0368201
ENSG00000007541	PIGQ	5863.92	1.314	0.535332	2.43556	0.0148687
ENSG00000127415	IDUA	4573.28	1.31354	0.535547	2.42804	0.0151805
ENSG00000213465	ARL2	13972	1.31298	0.567187	2.17891	0.0293385
ENSG00000144821	MYH15	930.192	1.31248	0.585415	2.27544	0.0228794
ENSG00000167971	CASKIN1	2101.92	1.31168	0.603775	2.2534	0.0242342
ENSG00000133265	HSPBP1	23805.7	1.30768	0.595149	2.01693	0.0437032
ENSG00000224902	GAGE12H	4945.46	1.30727	0.593518	2.1423	0.0321692
ENSG00000250786	SNHG18	1542.48	1.30719	0.558449	2.33501	0.0195431
ENSG00000183011	NAA38	11892.5	1.30711	0.558313	2.23719	0.0252737
ENSG00000170919	TPT1-AS1	2193.29	1.30533	0.560082	2.28048	0.022579
ENSG00000128311	TST	35215.2	1.30395	0.549137	2.28539	0.02229
ENSG00000196924	FLNA	40104.7	1.30378	0.522613	2.49546	0.0125796
ENSG00000114270	COL7A1	1318.43	1.30378	0.563529	2.30635	0.0210913
ENSG00000159069	FBXW5	24834.6	1.30366	0.556789	2.29146	0.0219367
ENSG00000171119	NRTN	513.247	1.30325	0.614367	2.08862	0.0367421
ENSG00000090013	BLVRB	9216.5	1.30316	0.527711	2.4704	0.0134961
ENSG00000160446	ZDHHC12	4801.79	1.30302	0.594376	2.05462	0.0399157
ENSG00000170323	FABP4	38.6864	1.30256	0.671311	3.31376	0.000920502
ENSG00000139044	B4GALNT3	2899.68	1.30195	0.541668	2.40069	0.0163643
ENSG00000162191	UBXN1	16520.4	1.30184	0.527793	2.44706	0.0144026
ENSG00000159348	CYB5R1	2896.58	1.30099	0.593607	2.09208	0.036431
ENSG00000106258	CYP3A5	21633.9	1.29877	0.525331	2.45774	0.0139816
ENSG00000142227	EMP3	2613.96	1.29841	0.590701	2.01983	0.0434009
ENSG00000103363	ELOB	174328	1.29827	0.571775	2.15667	0.0310311
ENSG00000243806	RPL7P18	360.809	1.29812	0.647966	2.2861	0.0222485
ENSG00000224717	LEMD1-DT	73.1135	1.29739	0.723261	2.24324	0.0248816
ENSG00000128346	C22orf23	57.4176	1.29736	0.699902	2.83731	0.00454957
ENSG00000126453	BCL2L12	10720.8	1.29701	0.529151	2.44694	0.0144073
ENSG00000258920	FOXN3-AS1	308.365	1.29555	0.649685	1.98115	0.0475749
ENSG00000007255	TRAPPC6A	6842.62	1.29455	0.538574	2.36095	0.0182284
ENSG00000177469	CAVIN1	20581.7	1.2944	0.538234	2.39522	0.0166103
ENSG00000276350	MIR6858	45.587	1.29322	0.699575	2.37539	0.0175306
ENSG00000083845	RPS5	334784	1.29287	0.537158	2.35091	0.0187275
ENSG00000224870	MRPL20-AS1	1496.21	1.29185	0.579062	2.06355	0.0390608
ENSG00000213889	PPM1N	1664.55	1.29076	0.555683	2.33111	0.0197474
ENSG00000116809	ZBTB17	6382.34	1.29073	0.561382	2.25129	0.0243671
ENSG00000242574	HLA-DMB	2385.51	1.28956	0.5541	2.3625	0.0181521
ENSG00000228049	POLR2J2	1294.81	1.28864	0.592516	2.08996	0.0366218
ENSG00000171067	C11orf24	4020.82	1.28844	0.570021	2.26305	0.0236325
ENSG00000277972	CISD3	9993.04	1.28809	0.540156	2.35449	0.0185482
ENSG00000170100	ZNF778	856.975	1.28766	0.639615	2.46385	0.0137453
ENSG00000223956	LINC01767	46.5745	1.28754	0.711637	2.05476	0.0399026
ENSG00000255135	EMSY-DT	2303.55	1.28603	0.555616	2.28835	0.0221172
ENSG00000167105	TMEM92	1843.47	1.28553	0.560439	2.34492	0.0190312
ENSG00000116260	QSOX1	10385	1.2832	0.527001	2.43702	0.014809
ENSG00000135924	DNAJB2	5732.26	1.28278	0.534288	2.38205	0.0172166
ENSG00000092841	MYL6	31902.3	1.28245	0.534017	2.38446	0.0171042
ENSG00000173511	VEGFB	1419.86	1.28226	0.566782	2.24694	0.024644
ENSG00000171425	ZNF581	11568.2	1.28133	0.535079	2.32663	0.0199852
ENSG00000071859	FAM50A	15935.3	1.28106	0.529159	2.39193	0.0167599
ENSG00000115257	PCSK4	1373.03	1.28025	0.563936	2.24256	0.0249254
ENSG00000125122	FBXL9P	411.443	1.28012	0.627067	2.03682	0.0416684
ENSG00000105669	COPE	23362.5	1.27988	0.544972	2.30714	0.0210471
ENSG00000175793	SFN	67065.8	1.2791	0.548465	2.28039	0.0225847
ENSG00000205464	ATP6AP1L	1261.72	1.27782	0.577096	2.26459	0.0235377
ENSG00000125726	CD70	876.491	1.27724	0.602157	1.99956	0.0455477
ENSG00000134962	KLB	56.7077	1.27662	0.668671	2.56376	0.0103545
ENSG00000090097	PCBP4	3203.5	1.27573	0.54787	2.3107	0.0208496
ENSG00000186907	RTN4RL2	959.795	1.27542	0.579023	2.21471	0.0267799
ENSG00000011009	LYPLA2	18734.1	1.27245	0.576284	2.09578	0.0361019
ENSG00000167394	ZNF668	7510.34	1.27179	0.55545	2.21383	0.0268406
ENSG00000179583	CIITA	71.7107	1.27076	0.71009	2.86115	0.00422112
ENSG00000262165	C17orf114	58.2652	1.26929	0.708649	2.64923	0.00806751
ENSG00000064490	RFXANK	12289.9	1.26905	0.568274	2.12465	0.0336157
ENSG00000196976	LAGE3	3733.61	1.26888	0.590392	2.09533	0.0361415
ENSG00000198258	UBL5	20684.6	1.26789	0.524582	2.41889	0.0155677
ENSG00000063241	ISOC2	17749.4	1.26766	0.587384	2.00831	0.0446101
ENSG00000107819	SFXN3	6372.72	1.26743	0.537656	2.35942	0.0183033
ENSG00000101294	HM13	29639.6	1.26675	0.529574	2.37288	0.0176502
ENSG00000117971	CHRNB4	78.2336	1.26646	0.721594	2.02856	0.0425034
ENSG00000125611	CHCHD5	5601.29	1.26476	0.58956	1.95998	0.0499987
ENSG00000135940	COX5B	22398	1.26404	0.5333	2.34499	0.0190277
ENSG00000174851	YIF1A	10412.1	1.26402	0.54561	2.2739	0.022972
ENSG00000236675	MTX1LP	2672.8	1.26255	0.589274	1.98212	0.0474658
ENSG00000106009	BRAT1	15342	1.26159	0.536809	2.31854	0.0204198
ENSG00000234817	ECI2-DT	37.0217	1.2612	0.667166	3.2455	0.00117246
ENSG00000165775	FUNDC2	4201.33	1.261	0.549522	2.26262	0.0236594
ENSG00000104529	EEF1D	67416.8	1.26054	0.548825	2.22377	0.026164
ENSG00000196421	C20orf204	2480.53	1.25998	0.566617	2.07462	0.038022
ENSG00000165233	CARD19	2779.38	1.25957	0.542378	2.32332	0.0201619
ENSG00000141506	PIK3R5	38.3592	1.25934	0.667196	2.9478	0.00320042
ENSG00000105270	CLIP3	367.624	1.25921	0.643379	2.0265	0.0427131
ENSG00000213420	GPC2	984.443	1.25734	0.595955	2.08342	0.0372127
ENSG00000185522	LMNTD2	4300.67	1.25724	0.552738	2.17798	0.0294075
ENSG00000213904	LIPE-AS1	509.653	1.25724	0.619701	1.97759	0.0479744
ENSG00000130511	SSBP4	8496.62	1.25705	0.534528	2.33297	0.0196497
ENSG00000154025	SLC5A10	80.2533	1.2568	0.720958	2.22851	0.0258463
ENSG00000130545	CRB3	6808.19	1.25663	0.545532	2.28107	0.0225445
ENSG00000175832	ETV4	44130.8	1.25504	0.540221	2.27874	0.0226826
ENSG00000203907	OOEP	1003.32	1.25492	0.58994	2.19395	0.0282393
ENSG00000262246	CORO7	4363.03	1.25441	0.535114	2.34718	0.018916
ENSG00000147684	NDUFB9	20928.7	1.25402	0.58372	2.05729	0.0396585
ENSG00000167775	CD320	15053.4	1.25335	0.551796	2.22414	0.0261392
ENSG00000222028	PSMB11	55.6687	1.2526	0.666225	2.35432	0.0185567
ENSG00000185670	ZBTB3	386.106	1.25215	0.684702	2.38066	0.0172815
ENSG00000196923	PDLIM7	5812.13	1.25145	0.533961	2.36322	0.0181168
ENSG00000137103	TMEM8B	1617.4	1.25057	0.558915	2.24868	0.024533
ENSG00000231770	TMEM44-AS1	696.693	1.24995	0.596416	2.10203	0.035551
ENSG00000204257	HLA-DMA	2488.77	1.24796	0.551666	2.21648	0.0266585
ENSG00000070540	WIPI1	1511.16	1.24793	0.589159	2.17364	0.0297323
ENSG00000086504	MRPL28	21468.3	1.24754	0.558875	2.12379	0.033688
ENSG00000205702	CYP2D7	956.672	1.24727	0.577027	2.15072	0.031498
ENSG00000172638	EFEMP2	317.359	1.24721	0.662701	2.04829	0.0405316
ENSG00000103227	LMF1	1575.88	1.24661	0.566833	2.1124	0.0346521
ENSG00000169689	CENPX	22146.5	1.24618	0.536316	2.31146	0.0208075
ENSG00000112561	TFEB	1703.78	1.24612	0.560564	2.20307	0.0275898
ENSG00000108828	VAT1	3381.67	1.24564	0.565096	2.19249	0.0283441
ENSG00000005448	WDR54	1681.37	1.24522	0.555117	2.24358	0.0248596
ENSG00000177697	CD151	18203.8	1.24495	0.552492	2.19994	0.0278115
ENSG00000154342	WNT3A	80.8262	1.24466	0.724076	2.1621	0.0306104
ENSG00000013364	MVP	65857.5	1.24369	0.545099	2.23492	0.0254227
ENSG00000160862	AZGP1	30374.5	1.24365	0.535494	2.26588	0.0234587
ENSG00000186792	HYAL3	611.696	1.24348	0.620763	2.12124	0.0339013
ENSG00000064961	HMG20B	19732.8	1.24338	0.54794	2.24243	0.0249333
ENSG00000131779	PEX11B	2656.48	1.24273	0.548545	2.24966	0.0244708
ENSG00000177239	MAN1B1	10671	1.24193	0.563061	2.12752	0.0333771
ENSG00000105223	PLD3	6895.77	1.24092	0.530582	2.34288	0.0191357
ENSG00000185262	UBALD2	31377.5	1.24039	0.536792	2.25812	0.0239381
ENSG00000179965	ZNF771	1630.37	1.24016	0.561841	2.17997	0.0292595
ENSG00000163463	KRTCAP2	9265.5	1.23977	0.550962	2.16677	0.0302524
ENSG00000139574	NPFF	36.2892	1.2396	0.664877	3.21851	0.00128856
ENSG00000071889	FAM3A	3959.71	1.23952	0.553715	2.18196	0.0291125
ENSG00000181625	SLX1B	12902	1.23946	0.54466	2.22975	0.0257637
ENSG00000168939	SPRY3	254.768	1.23942	0.68835	2.23617	0.0253403
ENSG00000243477	NAA80	601.062	1.23895	0.601813	2.06911	0.0385358
ENSG00000164897	TMUB1	30182.9	1.23869	0.561886	2.06398	0.0390195
ENSG00000142347	MYO1F	349.796	1.2384	0.651321	2.02347	0.0430247
ENSG00000039650	PNKP	7950.28	1.23766	0.534759	2.30045	0.021423
ENSG00000140859	KIFC3	1359.22	1.2372	0.568328	2.1046	0.0353264
ENSG00000182359	KBTBD3	531.432	1.23701	0.615651	2.04754	0.0406049
ENSG00000258017	TUBA1B-AS1	2025.2	1.23658	0.664585	2.35409	0.018568
ENSG00000170965	PLAC1	794.83	1.23653	0.586919	2.10147	0.0355998
ENSG00000137818	RPLP1	295852	1.2363	0.541237	2.22815	0.0258707
ENSG00000167645	YIF1B	9941.24	1.23482	0.529498	2.33309	0.0196436
ENSG00000099800	TIMM13	16448.2	1.23455	0.582545	2.0223	0.0431458
ENSG00000117691	NENF	13640.2	1.23387	0.548062	2.15904	0.030847
ENSG00000196405	EVL	50.2077	1.23366	0.681599	2.47945	0.0131584
ENSG00000128228	SDF2L1	8824.17	1.23302	0.544908	2.25974	0.0238376
ENSG00000146540	CHLSN	15860.5	1.23215	0.541014	2.26293	0.0236401
ENSG00000245954	LINC02273	42.3948	1.23186	0.68548	2.7032	0.00686764
ENSG00000146828	SLC12A9	20157.1	1.23163	0.547622	2.20353	0.0275575
ENSG00000091409	ITGA6	34982.1	1.2309	0.539117	2.42099	0.0154782
ENSG00000198937	CCDC167	2950.03	1.23076	0.594169	1.96546	0.0493615
ENSG00000125995	ROMO1	15179.4	1.23072	0.56484	2.11033	0.0348298
ENSG00000103266	STUB1	11912.5	1.22987	0.538676	2.25232	0.0243023
ENSG00000223764	LINC02593	88.662	1.2298	0.704108	2.58091	0.00985398
ENSG00000185838	GNB1L	2842.64	1.22951	0.542514	2.25663	0.0240311
ENSG00000129562	DAD1	18983.2	1.22945	0.535848	2.29511	0.021727
ENSG00000237054	PRMT5-AS1	110.904	1.22925	0.711846	2.76346	0.0057192
ENSG00000160445	ZER1	4633.6	1.22832	0.534229	2.29664	0.0216391
ENSG00000105518	TMEM205	5724.22	1.22829	0.537331	2.30322	0.0212664
ENSG00000176293	ZNF135	217.403	1.22801	0.701359	2.13519	0.0327456
ENSG00000197746	PSAP	99444.7	1.22775	0.522104	2.35344	0.0186006
ENSG00000167996	FTH1	364605	1.22679	0.541675	2.33306	0.0196451
ENSG00000239779	WBP1	10734.4	1.22637	0.533672	2.27251	0.0230557
ENSG00000161939	RNASEK-C17orf49	4964.86	1.22611	0.549432	2.21534	0.0267366
ENSG00000176092	CRYBG2	3488.78	1.22607	0.539494	2.28257	0.022456
ENSG00000104870	FCGRT	29465.7	1.22596	0.544819	2.16293	0.0305464
ENSG00000213442	RPL18AP3	32959.9	1.2254	0.544325	2.15912	0.0308405
ENSG00000108602	ALDH3A1	903457	1.22525	0.540688	2.22289	0.0262229
ENSG00000141522	ARHGDIA	49615.9	1.22469	0.558168	2.12694	0.0334247
ENSG00000170959	DCDC1	49.2443	1.22434	0.687539	2.685	0.00725303
ENSG00000160888	IER2	29417.9	1.22432	0.523173	2.34168	0.0191971
ENSG00000106367	AP1S1	77790.3	1.2243	0.521752	2.34642	0.0189549
ENSG00000163359	COL6A3	35.7523	1.22415	0.66319	3.20452	0.0013529
ENSG00000197070	ARRDC1	10403.3	1.22387	0.546698	2.18087	0.0291933
ENSG00000254042	SLIT3-AS2	36.407	1.22228	0.663145	3.00865	0.00262413
ENSG00000084207	GSTP1	230209	1.22172	0.544279	2.20046	0.0277741
ENSG00000099338	CATSPERG	586.648	1.22095	0.60822	2.03571	0.0417792
ENSG00000160050	CCDC28B	4517.65	1.22054	0.559448	2.12768	0.0333637
ENSG00000100243	CYB5R3	6843	1.2202	0.536136	2.26632	0.0234318
ENSG00000100300	TSPO	33387.3	1.21974	0.56399	2.04198	0.0411537
ENSG00000174917	MICOS13	7391.71	1.21866	0.565935	2.02014	0.0433693
ENSG00000141741	MIEN1	3448.01	1.21803	0.547112	2.22009	0.026413
ENSG00000168255	POLR2J3	5884.76	1.21723	0.539329	2.2232	0.0262023
ENSG00000184381	PLA2G6	2351.25	1.21573	0.562151	2.09387	0.0362714
ENSG00000052344	PRSS8	21190.2	1.21424	0.542848	2.16189	0.0306268
ENSG00000175155	YPEL2	771.191	1.21359	0.671376	2.26531	0.0234938
ENSG00000176428	VPS37D	578.236	1.21256	0.607531	2.00878	0.0445604
ENSG00000126391	FRMD8	2809.91	1.21105	0.569506	2.13546	0.0327238
ENSG00000128185	DGCR6L	8216.02	1.20887	0.573414	2.06294	0.0391187
ENSG00000261971	MMP25-AS1	1521.93	1.20851	0.558635	2.17438	0.0296765
ENSG00000146556	WASH2P	6511.78	1.20842	0.55911	2.09142	0.0364907
ENSG00000138629	UBL7	7342.77	1.20808	0.529383	2.28226	0.022474
ENSG00000184508	HDDC3	3731.57	1.20709	0.584928	2.03001	0.0423556
ENSG00000149499	EML3	5886.97	1.2063	0.554769	2.11879	0.0341083
ENSG00000104805	NUCB1	39313.5	1.20603	0.529082	2.25237	0.0242991
ENSG00000066322	ELOVL1	9136.97	1.2055	0.536302	2.25128	0.0243678
ENSG00000176340	COX8A	23268.4	1.20439	0.547711	2.16695	0.0302388
ENSG00000226132	RPS3AP46	52.7388	1.20423	0.660937	2.29229	0.0218886
ENSG00000108107	RPL28	457195	1.2041	0.533386	2.19076	0.0284694
ENSG00000206503	HLA-A	99767.9	1.2034	0.528699	2.24834	0.0245545
ENSG00000167685	ZNF444	7623.32	1.20238	0.559822	1.99	0.0465907
ENSG00000106404	CLDN15	5321.22	1.20209	0.535788	2.22507	0.0260768
ENSG00000173442	EHBP1L1	8017.45	1.20195	0.528881	2.26741	0.0233653
ENSG00000129864	VCY	35.6745	1.20154	0.660815	2.98372	0.00284765
ENSG00000161513	FDXR	20184.3	1.2014	0.567544	2.02621	0.0427435
ENSG00000230162	CT45A11P	431.829	1.20106	0.627049	1.96411	0.0495175
ENSG00000089820	ARHGAP4	1937.86	1.19975	0.572493	2.00103	0.0453893
ENSG00000063245	EPN1	40115.4	1.19875	0.531363	2.22487	0.0260901
ENSG00000213658	LAT	768.353	1.19819	0.587789	2.03144	0.0422103
ENSG00000167323	STIM1	2186.88	1.19818	0.578954	2.14767	0.0317399
ENSG00000188372	ZP3	2783.67	1.1981	0.542444	2.21175	0.0269837
ENSG00000105245	NUMBL	1935.06	1.19623	0.58228	2.04155	0.041196
ENSG00000173465	ZNRD2	4555.34	1.19607	0.543458	2.16757	0.0301916
ENSG00000100284	TOM1	7845.18	1.19584	0.534393	2.20398	0.0275254
ENSG00000219200	RNASEK	11883.7	1.19574	0.52771	2.28559	0.0222785
ENSG00000005075	POLR2J	17328.4	1.19527	0.536343	2.20192	0.0276707
ENSG00000118046	STK11	14516.7	1.19485	0.541229	2.17175	0.0298745
ENSG00000183921	SDR42E2	41.729	1.19452	0.69266	2.25599	0.0240715
ENSG00000160685	ZBTB7B	5267.82	1.19433	0.60229	1.98131	0.0475562
ENSG00000162069	BICDL2	10191.2	1.19299	0.531916	2.22396	0.0261513
ENSG00000243364	EFNA4	5243.51	1.19292	0.532991	2.23351	0.0255154
ENSG00000007080	CCDC124	18802	1.19276	0.536169	2.19341	0.0282776
ENSG00000006283	CACNA1G	52.6583	1.19264	0.686442	2.55675	0.0105656
ENSG00000163521	GLB1L	970.608	1.1926	0.577946	2.08033	0.0374951
ENSG00000182208	MOB2	7151.9	1.19122	0.548051	2.09947	0.0357754
ENSG00000225783	MIAT	38.1459	1.1911	0.674683	2.74147	0.00611642
ENSG00000107223	EDF1	77958	1.18968	0.554483	2.05029	0.0403364
ENSG00000213347	MXD3	2667.07	1.18956	0.572946	2.03401	0.0419501
ENSG00000175137	SH3BP5L	3457.83	1.18909	0.542348	2.20639	0.0273564
ENSG00000182087	TMEM259	16932.5	1.18854	0.554097	2.04892	0.0404698
ENSG00000149932	TMEM219	18930.5	1.18694	0.544853	2.08858	0.0367451
ENSG00000257335	MGAM	93.018	1.18579	0.710524	2.79388	0.00520799
ENSG00000105520	PLPPR2	1409.35	1.18539	0.568518	2.11978	0.0340248
ENSG00000125457	MIF4GD	4202.2	1.18483	0.558674	2.04898	0.0404642
ENSG00000221946	FXYD7	34.2905	1.18465	0.65865	3.21419	0.00130813
ENSG00000007376	RPUSD1	7175.71	1.18225	0.538442	2.1546	0.0311935
ENSG00000079337	RAPGEF3	665.302	1.18132	0.59552	1.98476	0.0471715
ENSG00000077312	SNRPA	25070.6	1.18054	0.542157	2.09374	0.036283
ENSG00000153930	ANKFN1	1130.21	1.17894	0.578469	1.99043	0.0465432
ENSG00000205593	DENND6B	1833.3	1.17834	0.552658	2.13823	0.0324979
ENSG00000171564	FGB	34.285	1.17819	0.657889	3.1883	0.0014311
ENSG00000176485	PLAAT3	10899.8	1.17755	0.526744	2.232	0.0256148
ENSG00000186710	CFAP73	296.901	1.17627	0.723336	2.48631	0.0129075
ENSG00000197093	GAL3ST4	705.812	1.17617	0.649928	2.02143	0.0432354
ENSG00000005486	RHBDD2	9190.22	1.17604	0.554576	2.08878	0.0367274
ENSG00000215845	TSTD1	7097.5	1.17569	0.530023	2.22177	0.0262991
ENSG00000005884	ITGA3	21185.6	1.17524	0.528614	2.22772	0.0258992
ENSG00000115268	RPS15	87761.8	1.1734	0.548907	2.02645	0.0427187
ENSG00000126267	COX6B1	79732.4	1.17265	0.55766	2.00969	0.0444637
ENSG00000176473	WDR25	1188.64	1.17248	0.5682	2.05676	0.0397095
ENSG00000204351	SKIC2	8283.07	1.17243	0.54188	2.15112	0.0314668
ENSG00000104960	PTOV1	24064.4	1.17237	0.551369	2.0392	0.0414298
ENSG00000139537	CCDC65	50.4503	1.17202	0.657131	2.42298	0.0153936
ENSG00000186615	KTN1-AS1	1099.45	1.17176	0.571062	2.05208	0.0401618
ENSG00000183044	ABAT	6064.14	1.17063	0.533835	2.16072	0.0307171
ENSG00000084764	MAPRE3	5506.57	1.17034	0.534849	2.20225	0.0276475
ENSG00000129862	VCY1B	34.5758	1.17017	0.657148	2.94542	0.00322521
ENSG00000104979	C19orf53	22277.1	1.16953	0.542605	2.08007	0.0375187
ENSG00000170421	KRT8	998739	1.16826	0.550626	2.0718	0.0382839
ENSG00000197530	MIB2	7056.26	1.1682	0.544115	2.07714	0.037789
ENSG00000106992	AK1	11238.7	1.16769	0.540608	2.13826	0.0324955
ENSG00000100865	CINP	7726.66	1.16669	0.569811	1.97047	0.048784
ENSG00000162244	RPL29	253362	1.16624	0.521827	2.25314	0.0242506
ENSG00000136931	NR5A1	81.0042	1.16535	0.720972	2.499	0.0124543
ENSG00000104679	R3HCC1	7157.42	1.16457	0.54611	2.09286	0.0363614
ENSG00000148343	MIGA2	5950.55	1.16456	0.546901	2.1072	0.0351004
ENSG00000169976	SF3B5	25896.5	1.16425	0.524809	2.20971	0.0271253
ENSG00000104973	MED25	16823.3	1.16389	0.560183	1.99739	0.0457829
ENSG00000203896	LIME1	1665.84	1.16376	0.557598	2.08808	0.036791
ENSG00000167508	MVD	14012.5	1.16336	0.569025	1.96045	0.0499429
ENSG00000114353	GNAI2	15832.1	1.16194	0.547859	2.09076	0.0365493
ENSG00000131668	BARX1	33.7007	1.16138	0.655955	3.10645	0.0018935
ENSG00000061656	SPAG4	894.597	1.16041	0.581846	1.96946	0.0489009
ENSG00000260093	MSRA-DT	33.893	1.15671	0.655484	2.98369	0.00284794
ENSG00000008382	MPND	5743.59	1.15629	0.538209	2.12696	0.0334233
ENSG00000076864	RAP1GAP	6156.72	1.1556	0.547318	2.12602	0.0335013
ENSG00000160256	SLX9	12728.3	1.15499	0.56195	1.96177	0.0497895
ENSG00000174327	SLC16A13	3444.88	1.15454	0.550254	2.08722	0.0368683
ENSG00000138073	PREB	14217.2	1.15358	0.526328	2.18813	0.0286599
ENSG00000133328	PLAAT2	109.051	1.15307	0.723931	1.97458	0.0483153
ENSG00000111775	COX6A1	42014.2	1.15298	0.522437	2.20745	0.0272826
ENSG00000210176	MT-TH	1320.36	1.15286	0.563291	2.05142	0.0402262
ENSG00000124614	RPS10	154964	1.15278	0.528009	2.15162	0.0314274
ENSG00000105364	MRPL4	16068.3	1.15183	0.539808	2.08003	0.037523
ENSG00000224051	CPTP	3214.97	1.15154	0.54534	2.08934	0.0366772
ENSG00000223534	HLA-DQB1-AS1	33.4554	1.15133	0.654758	3.06054	0.00220938
ENSG00000068120	COASY	26466.5	1.15064	0.540434	2.10059	0.0356773
ENSG00000114735	HEMK1	2290.81	1.15045	0.553263	2.08349	0.0372066
ENSG00000131759	RARA	3758.17	1.14988	0.540136	2.12082	0.0339372
ENSG00000277791	PSMB3	34045	1.14913	0.536334	2.11531	0.0344038
ENSG00000172270	BSG	110028	1.14882	0.531634	2.14997	0.0315576
ENSG00000064652	SNX24	86.9511	1.14872	0.723965	1.99734	0.045788
ENSG00000142252	GEMIN7	3046.08	1.14631	0.5467	2.09619	0.0360651
ENSG00000196743	GM2A	17225.2	1.14545	0.538872	2.11142	0.0347363
ENSG00000171224	FAM241B	1309.74	1.14532	0.599907	2.01661	0.0437363
ENSG00000229119	RPLP0P9	4175.29	1.14453	0.546834	1.99916	0.0455912
ENSG00000168096	ANKS3	5065.72	1.14395	0.554708	1.99279	0.0462846
ENSG00000258818	RNASE4	5107.48	1.1439	0.53462	2.13772	0.0325392
ENSG00000172590	MRPL52	7627.11	1.1427	0.555797	2.0001	0.0454899
ENSG00000164733	CTSB	75777.9	1.13713	0.542475	2.09681	0.0360103
ENSG00000108106	UBE2S	34470.6	1.13689	0.522791	2.1753	0.0296077
ENSG00000164880	INTS1	37090.8	1.13682	0.559345	1.98317	0.0473481
ENSG00000167094	TTC16	33.3063	1.13523	0.652847	2.91705	0.00353359
ENSG00000185000	DGAT1	20827.3	1.13522	0.536014	2.07909	0.037609
ENSG00000158552	ZFAND2B	4283.63	1.13422	0.556363	1.96547	0.0493596
ENSG00000127948	POR	30774.5	1.13404	0.527111	2.15196	0.0314003
ENSG00000088832	FKBP1A	29850.4	1.13312	0.538323	2.12393	0.0336763
ENSG00000180304	OAZ2	5232.11	1.13302	0.534458	2.14132	0.0322479
ENSG00000262074	SNORD3B-2	105.855	1.13298	0.713408	1.99901	0.0456071
ENSG00000110651	CD81	39616.4	1.13244	0.528112	2.13964	0.0323835
ENSG00000106636	YKT6	25322.2	1.13202	0.558102	2.12446	0.0336316
ENSG00000139637	MYG1	11062.6	1.13055	0.543486	2.02199	0.0431772
ENSG00000169750	RAC3	2480.35	1.13045	0.554884	1.97552	0.0482094
ENSG00000152076	CCDC74B	48.3439	1.12904	0.651911	2.19448	0.0282008
ENSG00000254275	LINC00824	48.3439	1.12904	0.651911	2.19448	0.0282008
ENSG00000162236	STX5	4966.85	1.12747	0.535553	2.09041	0.0365807
ENSG00000127540	UQCR11	19873.4	1.12632	0.535461	2.07515	0.0379731
ENSG00000149179	CSTPP1	6411.71	1.1229	0.532786	2.09581	0.0360989
ENSG00000010438	PRSS3	22292.8	1.121	0.55153	1.96719	0.0491618
ENSG00000101000	PROCR	6262.38	1.12058	0.565228	1.96989	0.0488513
ENSG00000122971	ACADS	5956.25	1.11971	0.548757	2.00951	0.044483
ENSG00000261092	LINC02178	32.1211	1.11958	0.650633	3.15847	0.00158602
ENSG00000118307	DNAI7	32.3793	1.1193	0.650635	3.09313	0.00198056
ENSG00000168061	SAC3D1	4251.7	1.11509	0.550424	1.96884	0.0489714
ENSG00000137673	MMP7	38.1384	1.11367	0.683064	2.27195	0.0230896
ENSG00000171163	ZNF692	6505.24	1.11356	0.546114	1.97687	0.0480562
ENSG00000161091	MFSD12	5742.49	1.11205	0.540521	2.04104	0.0412471
ENSG00000206417	H1-10-AS1	1220.89	1.11195	0.567729	1.96058	0.0499284
ENSG00000126247	CAPNS1	104448	1.11159	0.538639	2.01118	0.0443063
ENSG00000197948	FCHSD1	2351.44	1.11106	0.546064	2.0373	0.0416203
ENSG00000011478	QPCTL	4149.17	1.11079	0.535625	2.07283	0.0381882
ENSG00000105464	GRIN2D	5010.79	1.11036	0.551258	1.96267	0.049685
ENSG00000164778	EN2	47.2451	1.10972	0.649422	2.16908	0.0300766
ENSG00000171345	KRT19	219353	1.10926	0.522233	2.1192	0.0340735
ENSG00000174886	NDUFA11	19898.5	1.10904	0.5454	1.96146	0.0498257
ENSG00000140104	CLBA1	2314.13	1.10888	0.550689	2.00262	0.0452183
ENSG00000243410	PSMD6-AS1	32.8656	1.10782	0.649382	2.76747	0.00564932
ENSG00000163286	ALPG	45.8499	1.10739	0.67934	2.49298	0.0126674
ENSG00000204681	GABBR1	3312.95	1.10727	0.5483	2.04115	0.0412364
ENSG00000163382	NAXE	10645.8	1.10688	0.534883	2.03684	0.0416661
ENSG00000229292	RFPL4AL1	58.5222	1.1067	0.677893	2.22105	0.0263477
ENSG00000171658	NMRAL2P	1490.08	1.1066	0.569486	1.99969	0.045534
ENSG00000089157	RPLP0	257394	1.10526	0.525471	2.07165	0.0382984
ENSG00000090006	LTBP4	9624.23	1.1047	0.533682	2.04166	0.0411848
ENSG00000104884	ERCC2	11053.2	1.10385	0.52954	2.07431	0.0380504
ENSG00000149925	ALDOA	180425	1.10304	0.534545	2.04234	0.0411177
ENSG00000139636	LMBR1L	3087.42	1.10301	0.543615	2.03463	0.0418881
ENSG00000274012	RN7SL2	5617.52	1.1028	0.568941	2.12485	0.0335995
ENSG00000174915	PTDSS2	5083.42	1.10242	0.535627	2.03979	0.0413712
ENSG00000072736	NFATC3	11183.5	1.10223	0.57732	1.97499	0.0482696
ENSG00000126432	PRDX5	36328.4	1.10193	0.531642	2.04356	0.0409975
ENSG00000204822	MRPL53	3806.04	1.10068	0.537834	2.03807	0.041543
ENSG00000169258	GPRIN1	3276.57	1.0996	0.5516	1.96934	0.0489136
ENSG00000165972	CCDC38	44.3257	1.09955	0.697138	2.09135	0.0364968
ENSG00000129467	ADCY4	41.4662	1.09801	0.690279	2.22662	0.0259725
ENSG00000162729	IGSF8	7397.08	1.09769	0.530812	2.06438	0.0389821
ENSG00000175550	DRAP1	10342.8	1.0974	0.527367	2.07724	0.0377798
ENSG00000115486	GGCX	9088.53	1.09622	0.533599	2.05325	0.0400488
ENSG00000103249	CLCN7	11975.2	1.09613	0.542434	1.96699	0.0491838
ENSG00000163888	CAMK2N2	3956.71	1.094	0.544739	1.96552	0.0493544
ENSG00000100364	KIAA0930	13917.4	1.09278	0.527908	2.06862	0.038582
ENSG00000115657	ABCB6	3428.7	1.09235	0.542504	2.02097	0.0432829
ENSG00000133872	SARAF	14803.7	1.09227	0.537075	2.04911	0.0404509
ENSG00000101417	PXMP4	2069.59	1.09198	0.559972	1.97093	0.0487314
ENSG00000166595	CIAO2B	12176.6	1.08568	0.52921	2.03222	0.0421315
ENSG00000143793	C1orf35	6280.05	1.08479	0.539484	1.99599	0.0459353
ENSG00000204590	GNL1	14050.8	1.08466	0.53168	2.01523	0.0438801
ENSG00000167861	HID1	8546.88	1.08449	0.529123	2.04387	0.0409667
ENSG00000165556	CDX2	5744.72	1.08345	0.534355	2.01843	0.0435465
ENSG00000127838	PNKD	6329.48	1.08109	0.530854	2.03451	0.0418998
ENSG00000141499	WRAP53	3332.02	1.08098	0.539141	2.0055	0.04491
ENSG00000143774	GUK1	4829.73	1.07973	0.540574	1.99226	0.046343
ENSG00000076826	CAMSAP3	11140.2	1.07927	0.529056	2.02707	0.0426552
ENSG00000127241	MASP1	32.6452	1.07911	0.645548	2.63691	0.00836661
ENSG00000136856	SLC2A8	2862.16	1.07816	0.54558	1.96515	0.0493975
ENSG00000137193	PIM1	16568.7	1.07678	0.533912	2.03257	0.0420964
ENSG00000167632	TRAPPC9	5037.21	1.07525	0.541733	1.98216	0.0474618
ENSG00000203684	IBA57-DT	35.1412	1.07397	0.677219	2.09258	0.0363864
ENSG00000125648	SLC25A23	10093.2	1.07303	0.530274	2.02717	0.0426446
ENSG00000177105	RHOG	8502.51	1.07221	0.528485	2.02257	0.0431178
ENSG00000104142	VPS18	4583.96	1.07111	0.536148	1.99592	0.0459421
ENSG00000255248	MIR100HG	42.2904	1.07051	0.692385	2.13695	0.0326022
ENSG00000125657	TNFSF9	6354.66	1.06873	0.530848	2.01715	0.0436796
ENSG00000114956	DGUOK	11842.1	1.06814	0.527273	2.01924	0.0434618
ENSG00000038945	MSR1	39.416	1.06756	0.66359	2.29441	0.0217669
ENSG00000184897	H1-10	37642.3	1.06586	0.522633	2.03987	0.041363
ENSG00000123395	ATG101	10077.3	1.06569	0.527346	2.01801	0.0435904
ENSG00000159210	SNF8	11343	1.06484	0.527741	2.01158	0.0442639
ENSG00000221983	UBA52	109323	1.06456	0.529119	1.974	0.0483813
ENSG00000171604	CXXC5	14253.3	1.06108	0.541406	2.04333	0.0410202
ENSG00000103187	COTL1	18535.2	1.06012	0.529571	1.99451	0.0460964
ENSG00000159840	ZYX	29594.4	1.05886	0.523977	2.00723	0.0447249
ENSG00000126368	NR1D1	3783.93	1.05836	0.537283	1.96843	0.0490187
ENSG00000182580	EPHB3	22144.9	1.05821	0.530718	1.98458	0.0471916
ENSG00000227401	RPL37P1	44.3152	1.05716	0.642269	2.0993	0.0357905
ENSG00000089351	GRAMD1A	14870.6	1.0568	0.525754	2.0035	0.0451235
ENSG00000121671	CRY2	3491.28	1.05626	0.545261	1.96524	0.0493862
ENSG00000156873	PHKG2	9440.85	1.05474	0.527576	1.99856	0.0456559
ENSG00000172037	LAMB2	10337.8	1.05376	0.527139	2.00332	0.0451433
ENSG00000022355	GABRA1	30.9309	1.05315	0.657495	2.48772	0.0128567
ENSG00000160691	SHC1	18684.2	1.05228	0.537916	1.97458	0.0483156
ENSG00000126934	MAP2K2	18191.5	1.05	0.525119	1.98957	0.0466387
ENSG00000129968	ABHD17A	11209.7	1.04841	0.526548	1.99297	0.0462651
ENSG00000144567	RETREG2	6181.35	1.04604	0.531179	1.96825	0.0490394
ENSG00000104774	MAN2B1	8440.59	1.04587	0.53012	1.97439	0.048337
ENSG00000157093	LYZL4	44.517	1.04486	0.679003	2.44925	0.0143152
ENSG00000185043	CIB1	25185.2	1.04467	0.527805	1.96004	0.0499914
ENSG00000143257	NR1I3	50.4958	1.0423	0.68234	2.40141	0.0163321
ENSG00000204539	CDSN	43.2165	1.03704	0.639376	2.07234	0.0382339
ENSG00000182583	VCX	30.6433	1.03457	0.639219	2.61653	0.00888297
ENSG00000226245	ZNF32-AS1	84.1734	1.03149	0.694584	2.13475	0.0327811
ENSG00000185624	P4HB	187553	1.03148	0.524042	1.9656	0.049345
ENSG00000123159	GIPC1	22100.5	1.0303	0.524216	1.96156	0.0498133
ENSG00000181885	CLDN7	23081.2	1.02935	0.524706	1.96355	0.0495823
ENSG00000131401	NAPSB	47.333	1.02378	0.695384	2.28389	0.022378
ENSG00000173227	SYT12	42.484	1.0235	0.637379	2.05411	0.0399651
ENSG00000137878	GCOM1	61.4143	1.01919	0.688419	2.32089	0.0202927
ENSG00000261416	CORO1A-AS1	43.8199	1.0108	0.670397	2.27306	0.0230226
ENSG00000213994	PFKFB3-AS1	41.7515	1.00986	0.635324	2.03567	0.0417833
ENSG00000117245	KIF17	49.1574	1.00863	0.681472	2.38301	0.0171719
ENSG00000005108	THSD7A	28.6478	1.0077	0.634997	2.92165	0.00348185
ENSG00000231050	GNB1-DT	33.726	1.00744	0.661481	2.35798	0.0183745
ENSG00000170482	SLC23A1	41.3853	1.003	0.634275	2.02636	0.0427283
ENSG00000235989	MORC2-AS1	79.1193	1.00155	0.700942	2.45712	0.0140058
ENSG00000104723	TUSC3	28.4274	1.00012	0.633843	2.8974	0.00376268
ENSG00000186020	ZNF529	3097	0.994097	0.614472	2.18433	0.0289382
ENSG00000244563	RPS26P19	1603.09	0.992429	0.718313	3.47811	0.000504962
ENSG00000185988	PLK5	28.1325	0.98801	0.631992	2.82854	0.00467604
ENSG00000230679	ENO1-AS1	58.3982	0.982727	0.69937	2.37918	0.0173514
ENSG00000250432	FAM242C	40.2865	0.982267	0.631034	1.99813	0.0457024
ENSG00000141837	CACNA1A	40.5508	0.980848	0.689254	1.9708	0.0487468
ENSG00000253304	TMEM200B	253.872	0.978035	0.723518	3.17651	0.00149057
ENSG00000100024	UPB1	28.3	0.977744	0.630473	2.62152	0.00875381
ENSG00000158301	GPRASP2	97.2526	0.977118	0.71843	2.4422	0.0145981
ENSG00000227394	RPL11P1	39.9203	0.975303	0.629922	1.98861	0.046744
ENSG00000198502	HLA-DRB5	78.3008	0.975275	0.702162	2.48352	0.0130093
ENSG00000184697	CLDN6	27.5307	0.974462	0.629736	2.9309	0.00337983
ENSG00000166086	JAM3	30.6792	0.972286	0.648732	2.3275	0.0199388
ENSG00000257108	NHLRC4	38.0981	0.972235	0.655098	2.07283	0.0381882
ENSG00000169871	TRIM56	12568.9	0.971848	0.703221	3.14118	0.00168268
ENSG00000197540	GZMM	35.9602	0.970257	0.660695	2.30757	0.0210231
ENSG00000183134	PTGDR2	58.6464	0.969963	0.7024	2.39664	0.0165464
ENSG00000196562	SULF2	27.2574	0.964631	0.628179	2.87705	0.00401415
ENSG00000165828	PRAP1	27.1332	0.95904	0.627292	2.83108	0.00463909
ENSG00000112541	PDE10A	27.0835	0.956464	0.626882	2.8068	0.00500362
ENSG00000174282	ZBTB4	2091.74	0.941695	0.676107	2.33369	0.019612
ENSG00000138759	FRAS1	49.6757	0.933558	0.687761	2.34322	0.0191182
ENSG00000213443	NPM1P7	199.037	0.928208	0.712409	2.12639	0.033471
ENSG00000235821	IFITM4P	26.4936	0.926702	0.621946	2.58873	0.00963314
ENSG00000188396	DYNLT4	41.7253	0.923264	0.666031	2.18239	0.0290808
ENSG00000142583	SLC2A5	25.9847	0.921604	0.620957	2.75352	0.00589584
ENSG00000158023	CFAP251	41.5943	0.918583	0.680984	2.16522	0.030371
ENSG00000186326	RGS9BP	46.7336	0.916614	0.681176	2.30652	0.0210814
ENSG00000139200	PIANP	39.8736	0.913602	0.665564	2.22095	0.0263542
ENSG00000160593	JAML	27.1702	0.905311	0.640235	2.24811	0.0245693
ENSG00000229372	SZT2-AS1	45.8331	0.904562	0.671571	2.17042	0.0299748
ENSG00000255114	HYOU1-AS1	100.359	0.901522	0.710893	2.56338	0.0103659
ENSG00000100314	CABP7	61.5677	0.899755	0.692507	2.34171	0.0191958
ENSG00000228208	LINC02869	25.4197	0.895869	0.616452	2.57495	0.0100254
ENSG00000187045	TMPRSS6	25.0848	0.895024	0.616174	2.77021	0.005602
ENSG00000186281	GPAT2	47.0154	0.885332	0.675926	2.21735	0.0265993
ENSG00000105376	ICAM5	31.5653	0.882379	0.648159	2.17964	0.029284
ENSG00000188672	RHCE	68.0471	0.877618	0.695872	2.33748	0.019414
ENSG00000272853	SUV39H2-DT	45.495	0.876165	0.690411	2.06061	0.03934
ENSG00000260329	TMEM263-DT	31.3698	0.875679	0.64724	2.16745	0.0302004
ENSG00000228917	NECTIN4-AS1	25.1496	0.874581	0.612563	2.39855	0.0164602
ENSG00000246731	MGC16275	32.2624	0.870146	0.654121	2.16434	0.0304386
ENSG00000187260	WDR86	34.6887	0.869496	0.651165	2.09667	0.0360229
ENSG00000064989	CALCRL	35.2034	0.867762	0.660801	2.13544	0.032725
ENSG00000131016	AKAP12	24.7834	0.863498	0.610457	2.38252	0.0171948
ENSG00000134864	GGACT	30.9936	0.862245	0.637996	1.99363	0.0461921
ENSG00000249494	DMXL1-DT	28.1123	0.862052	0.632969	2.07837	0.0376755
ENSG00000230613	HM13-AS1	27.8962	0.858315	0.63512	2.13111	0.0330799
ENSG00000275322	SCDAL	30.8589	0.844299	0.64516	2.12198	0.0338393
ENSG00000186714	CCDC73	43.612	0.844152	0.666161	2.06924	0.0385232
ENSG00000121753	ADGRB2	31.4586	0.840058	0.648297	2.10814	0.0350185
ENSG00000247675	LRP4-AS1	39.8051	0.839879	0.668462	2.12829	0.0333127
ENSG00000260853	NFATC2IP-AS1	52.9705	0.838158	0.675533	2.03224	0.0421292
ENSG00000255435	TTC36-AS1	23.5885	0.83795	0.605408	2.48702	0.0128817
ENSG00000149084	HSD17B12	44.7434	0.836526	0.670695	2.1293	0.0332295
ENSG00000184270	H2AC21	26.3761	0.836306	0.624348	1.99662	0.0458669
ENSG00000136383	ALPK3	40.2749	0.836036	0.666152	2.14555	0.0319089
ENSG00000231240	KLF2P1	36.6017	0.831905	0.663475	2.08617	0.0369631
ENSG00000006606	CCL26	77.1306	0.818896	0.70458	2.39191	0.016761
ENSG00000099769	IGFALS	22.735	0.813773	0.600458	2.50489	0.0122491
ENSG00000250584	LINC01511	41.4571	0.812716	0.670162	2.14264	0.0321416
ENSG00000198467	TPM2	23.1229	0.809023	0.599548	2.26813	0.0233214
ENSG00000154016	GRAP	30.8805	0.808185	0.640952	2.02695	0.0426678
ENSG00000175773	ZBTB44-DT	24.3675	0.795592	0.596692	2.0375	0.0416
ENSG00000169885	CALML6	35.6752	0.790232	0.661905	2.0793	0.0375895
ENSG00000176490	DIRAS1	21.6395	0.781498	0.593528	2.54006	0.0110833
ENSG00000088538	DOCK3	50.2336	0.771092	0.678823	2.11967	0.034034
ENSG00000240435	RPS12P27	30.9325	0.769156	0.640184	1.9759	0.0481656
ENSG00000235643	LINC01647	21.3911	0.767668	0.59054	2.37447	0.0175743
ENSG00000261235	HSD17B2-AS1	19.7317	0.764259	0.597968	1.99588	0.0459467
ENSG00000116329	OPRD1	21.1026	0.763861	0.589611	2.51209	0.0120017
ENSG00000171295	ZNF440	1510.77	0.762514	0.649306	2.04399	0.0409545
ENSG00000177340	FLJ13224	21.4872	0.761872	0.589278	2.22873	0.025832
ENSG00000133392	MYH11	54.7537	0.758138	0.68867	2.17989	0.0292658
ENSG00000077984	CST7	21.2917	0.752735	0.587201	2.18156	0.0291423
ENSG00000166947	EPB42	20.9751	0.750962	0.586768	2.28327	0.0224144
ENSG00000151135	TMEM263	1571.87	0.749521	0.668566	2.03139	0.0422155
ENSG00000145192	AHSG	34.1303	0.739483	0.650884	2.05518	0.039862
ENSG00000067798	NAV3	34.3276	0.738328	0.652106	1.98776	0.0468378
ENSG00000253146	CIR1P1	20.2675	0.729835	0.581801	2.28297	0.0224322
ENSG00000267125	KLF16-AS1	36.4259	0.717149	0.657949	1.98914	0.0466853
ENSG00000232220	MYADM-AS2	98.5208	0.713126	0.711834	2.4008	0.0163591
ENSG00000164972	SPMIP6	19.5102	0.703439	0.575367	2.20417	0.0275123
ENSG00000207808	MIR27A	19.1223	0.696555	0.573584	2.33358	0.0196177
ENSG00000104894	CD37	19.4605	0.695181	0.573313	2.0887	0.0367349
ENSG00000258057	BCDIN3D-AS1	66.1452	0.691077	0.703909	2.14779	0.0317307
ENSG00000226024	COX5BP7	19.1191	0.688531	0.571607	2.13578	0.0326971
ENSG00000274810	NPHP3-ACAD11	43.5442	0.684432	0.676869	1.98563	0.047074
ENSG00000198576	ARC	18.2688	0.668682	0.566358	2.30774	0.0210136
ENSG00000172425	TTC36	18.0517	0.661998	0.564556	2.32913	0.0198524
ENSG00000213892	CEACAM16	17.7535	0.649178	0.561133	2.19014	0.0285139
ENSG00000182310	SPACA6	48.4816	0.630588	0.682617	2.04833	0.0405277
ENSG00000280278	FLJ30679	72.2299	0.625433	0.703161	2.06555	0.038871
ENSG00000162944	RFTN2	16.9962	0.623139	0.553824	2.11969	0.0340319
ENSG00000157335	CLEC18C	60.7215	0.612929	0.695246	2.0279	0.0425708
ENSG00000142538	PTH2	16.5122	0.60955	0.549821	2.20837	0.0272188
ENSG00000224440	CXorf51A	16.5683	0.609192	0.549698	2.16506	0.030383
ENSG00000129680	MAP7D3	16.4938	0.607742	0.549269	2.18869	0.0286191
ENSG00000206561	COLQ	16.1243	0.596283	0.545851	2.19041	0.0284945
ENSG00000116039	ATP6V1B1	16.214	0.594916	0.545511	2.00951	0.0444834
ENSG00000186198	SLC51B	15.8542	0.587177	0.543085	2.16875	0.0301018
ENSG00000235699	CXorf51B	15.7861	0.582788	0.541723	2.11112	0.0347621
ENSG00000147223	RIPPLY1	15.4815	0.570357	0.537902	1.96245	0.0497101
ENSG00000281097	LINC01395	15.3108	0.565152	0.536241	1.9683	0.049033
ENSG00000125841	NRSN2	56.9026	0.560435	0.689538	2.05625	0.0397584
ENSG00000211896	IGHG1	14.5319	0.540989	0.528297	2.01862	0.0435263
ENSG00000253522	MIR3142HG	552.155	0.539688	0.722758	3.02009	0.00252697
ENSG00000168016	TRANK1	73.2259	0.52051	0.694719	1.98407	0.0472479
ENSG00000167195	GOLGA6C	13.4861	0.505198	0.515854	1.97238	0.048566
ENSG00000254445	HSPB2-C11orf52	697.227	0.290771	0.417583	2.19634	0.0280673
ENSG00000136960	ENPP2	288.623	0.290626	0.417537	5.23233	1.67e-07
ENSG00000132436	FIGNL1	2790.03	0.182949	0.676022	2.02337	0.0430354
ENSG00000189045	ANKDD1B	138.486	-0.112016	0.717618	-1.99781	0.0457376
ENSG00000257588	AQP5-AS1	314.027	-0.121094	0.723087	-2.31941	0.0203726
ENSG00000150594	ADRA2A	138.828	-0.183825	0.716256	-2.0864	0.0369423
ENSG00000229419	RALGAPA1P1	215.791	-0.213359	0.723891	-2.09944	0.0357783
ENSG00000141179	PCTP	2636.92	-0.229764	0.695412	-1.97662	0.0480845
ENSG00000279058	AGAP14P	164.891	-0.243995	0.722358	-2.00123	0.0453671
ENSG00000128917	DLL4	225.466	-0.272229	0.722373	-2.0153	0.043873
ENSG00000167165	UGT1A6	117.921	-0.274311	0.709953	-2.07479	0.038006
ENSG00000259040	BLOC1S5-TXNDC5	8118.99	-0.290729	0.41761	-5.86671	4.45e-09
ENSG00000242622	GSK3B-DT	136.841	-0.299346	0.71987	-1.97401	0.048381
ENSG00000225684	FAM225B	158.655	-0.301735	0.721768	-2.05176	0.0401927
ENSG00000261863	LINC01996	89.9583	-0.308786	0.705004	-2.00263	0.0452171
ENSG00000097096	SYDE2	284.673	-0.309671	0.723132	-2.30526	0.0211518
ENSG00000197168	NEK5	134.907	-0.323625	0.717854	-1.98325	0.0473393
ENSG00000166153	DEPDC4	132.497	-0.333804	0.721287	-1.98036	0.047663
ENSG00000155252	PI4K2A	4348.53	-0.342685	0.711024	-2.83277	0.00461467
ENSG00000234857	HNRNPUL2-BSCL2	2042.31	-0.346941	0.718446	-2.69594	0.00701898
ENSG00000250021	ARPIN-AP3S2	730.66	-0.361475	0.455518	-2.6827	0.00730304
ENSG00000147642	SYBU	1120.33	-0.396302	0.705215	-2.47084	0.0134796
ENSG00000233396	LINC01719	132.82	-0.403937	0.719863	-2.07887	0.0376293
ENSG00000236107	SCN1A-AS1	183.228	-0.409272	0.724001	-2.21276	0.026914
ENSG00000147457	CHMP7	4487.61	-0.422441	0.703959	-2.19201	0.0283788
ENSG00000232004	CAP1P2	161.507	-0.425868	0.722563	-2.20125	0.0277184
ENSG00000153029	MR1	129.809	-0.447358	0.719691	-2.11632	0.0343174
ENSG00000281376	ABALON	324.03	-0.451572	0.717756	-2.36629	0.0179675
ENSG00000115604	IL18R1	95.6443	-0.455359	0.715263	-1.96277	0.0496733
ENSG00000235333	PVRIG2P	275.773	-0.50714	0.723229	-2.53226	0.0113331
ENSG00000212127	TAS2R14	129.707	-0.522596	0.722636	-2.14587	0.0318832
ENSG00000244694	PTCHD4	105.15	-0.522698	0.711286	-2.32645	0.0199946
ENSG00000107105	ELAVL2	119.854	-0.537191	0.72127	-2.14079	0.0322911
ENSG00000066827	ZFAT	421.559	-0.537998	0.69986	-1.96864	0.0489944
ENSG00000142871	CCN1	282.656	-0.542179	0.722897	-2.57693	0.00996831
ENSG00000258555	SPECC1L-ADORA2A	171.167	-0.543053	0.723981	-2.49204	0.0127013
ENSG00000251485	NRBF2P6	201.627	-0.546977	0.72387	-2.45496	0.0140899
ENSG00000152580	IGSF10	14.8029	-0.548414	0.531379	-2.01586	0.0438145
ENSG00000250151	ARPC4-TTLL3	116.449	-0.551492	0.72037	-2.15473	0.0311829
ENSG00000197497	ZNF665	116.704	-0.552521	0.717875	-2.17996	0.0292601
ENSG00000181045	SLC26A11	15.0693	-0.557785	0.534428	-2.00787	0.0446571
ENSG00000118257	NRP2	15.1264	-0.559709	0.535052	-2.00767	0.0446779
ENSG00000228495	LINC01013	15.1645	-0.560192	0.535246	-2.03588	0.0417625
ENSG00000276023	DUSP14	1601.78	-0.561218	0.688539	-2.17662	0.0295087
ENSG00000177570	SAMD12	873.765	-0.565288	0.554635	-2.57584	0.00999969
ENSG00000219027	RPS3AP2	15.3231	-0.566474	0.537224	-2.02604	0.0427605
ENSG00000060140	STYK1	285.531	-0.569509	0.723463	-2.64539	0.00815962
ENSG00000254860	TMEM9B-AS1	94.0331	-0.570016	0.714759	-2.08649	0.0369342
ENSG00000188167	TMPPE	152.097	-0.572436	0.723323	-2.13513	0.0327502
ENSG00000237522	NONOP2	72.7904	-0.574614	0.701845	-2.19085	0.0284627
ENSG00000255837	TAS2R20	15.5706	-0.575039	0.539935	-2.07036	0.0384188
ENSG00000102931	ARL2BP	3149.56	-0.576693	0.683729	-2.28459	0.0223371
ENSG00000009709	PAX7	15.6848	-0.578948	0.541157	-2.07458	0.0380254
ENSG00000227855	DPY19L2P3	137.607	-0.579917	0.716829	-2.22467	0.0261033
ENSG00000024862	CCDC28A	1689.99	-0.584245	0.686833	-1.97653	0.0480943
ENSG00000146242	TPBG	2416.05	-0.587536	0.684099	-2.18132	0.02916
ENSG00000120555	SEPTIN7P9	15.964	-0.588479	0.544103	-2.10267	0.0354946
ENSG00000179023	KLHDC7A	118.905	-0.589305	0.710199	-2.3935	0.0166883
ENSG00000205085	GARIN1A	16.1479	-0.593616	0.54569	-2.01634	0.0437642
ENSG00000213839	TMX2P1	111.178	-0.593656	0.718754	-2.06315	0.0390979
ENSG00000187626	ZKSCAN4	122.273	-0.594612	0.721094	-2.07298	0.0381738
ENSG00000274808	TBC1D3B	82.5382	-0.600911	0.708746	-2.06433	0.0389866
ENSG00000197594	ENPP1	168.226	-0.605277	0.723988	-2.3803	0.0172988
ENSG00000175820	CCDC168	16.5414	-0.60669	0.549639	-2.13531	0.0327354
ENSG00000263956	NBPF11	1297.7	-0.608651	0.677655	-2.14592	0.0318794
ENSG00000176753	PAK6-AS1	16.9538	-0.616772	0.552686	-2.09481	0.0361882
ENSG00000213401	MAGEA12	2882.13	-0.617708	0.710612	-3.21582	0.00130072
ENSG00000128944	KNSTRN	2799.51	-0.619548	0.713144	-3.26996	0.00107563
ENSG00000215210	RBMXP2	79.3207	-0.623029	0.709398	-2.06705	0.0387295
ENSG00000204706	MAMDC2-AS1	17.1885	-0.629299	0.556161	-2.11689	0.0342693
ENSG00000240489	SETP14	76.1586	-0.632975	0.707371	-2.06162	0.0392444
ENSG00000259488	DUT-AS1	136.34	-0.633138	0.721797	-2.33994	0.0192868
ENSG00000119714	GPR68	17.6264	-0.637424	0.558615	-2.1112	0.0347548
ENSG00000173157	ADAMTS20	86.0845	-0.641729	0.712629	-2.12265	0.0337831
ENSG00000164362	TERT	256.231	-0.641957	0.723665	-2.95927	0.00308373
ENSG00000215105	TTC3P1	314.801	-0.643942	0.711633	-2.37402	0.0175954
ENSG00000245573	BDNF-AS	82.3905	-0.648563	0.710591	-2.11354	0.0345548
ENSG00000104880	ARHGEF18	5137.24	-0.657534	0.673229	-2.17427	0.0296845
ENSG00000270872	SRGAP2D	237.719	-0.659252	0.724074	-2.49852	0.0124714
ENSG00000133794	BMAL1	2242.54	-0.659456	0.68657	-2.28617	0.0222443
ENSG00000268902	CSAG2	18.1529	-0.659469	0.564563	-2.0909	0.0365372
ENSG00000272902	TBC1D8-AS1	205.289	-0.659732	0.724034	-2.55556	0.0106018
ENSG00000248643	RBM14-RBM4	944.424	-0.661398	0.68259	-2.52603	0.011536
ENSG00000135517	MIP	18.1339	-0.662038	0.565179	-2.25801	0.0239448
ENSG00000214110	LDHAP4	85.6249	-0.662542	0.711558	-2.05143	0.0402255
ENSG00000270617	URGCP-MRPS24	18.4956	-0.665901	0.566304	-1.97869	0.0478511
ENSG00000255526	NEDD8-MDP1	74.0247	-0.667624	0.699981	-2.028	0.0425599
ENSG00000222047	C10orf55	60.7032	-0.667634	0.697001	-2.00182	0.0453041
ENSG00000198155	ZNF876P	123.21	-0.670076	0.717303	-2.31498	0.0206138
ENSG00000123685	BATF3	18.6351	-0.672742	0.568103	-2.0425	0.0411018
ENSG00000223546	LINC00630	122.907	-0.672768	0.723974	-2.06334	0.0390802
ENSG00000131236	CAP1	25146.8	-0.673318	0.667466	-2.26227	0.0236806
ENSG00000119689	DLST	12238.8	-0.676252	0.701427	-2.79817	0.00513933
ENSG00000169989	TIGD4	146.225	-0.681702	0.722979	-2.25399	0.0241965
ENSG00000241278	ENPP7P4	19.0603	-0.682016	0.570546	-1.97117	0.0487044
ENSG00000087152	ATXN7L3	6792.2	-0.686684	0.706623	-3.31074	0.000930497
ENSG00000196091	MYBPC1	19.3394	-0.696605	0.574252	-2.10351	0.0354212
ENSG00000247081	BAALC-AS1	133.249	-0.697253	0.72244	-2.38155	0.0172399
ENSG00000133106	EPSTI1	126.056	-0.698953	0.721361	-2.36615	0.0179741
ENSG00000183929	DUSP5P1	94.7236	-0.699661	0.714655	-2.13526	0.0327395
ENSG00000205269	TMEM170B	67.8708	-0.703977	0.705629	-2.07297	0.0381751
ENSG00000039600	SOX30	19.441	-0.70519	0.576335	-2.28817	0.0221276
ENSG00000139197	PEX5	5728.71	-0.709842	0.666562	-2.62607	0.00863771
ENSG00000271013	LRRC37A9P	19.8218	-0.711457	0.578041	-2.28979	0.0220336
ENSG00000212452	SNORD69	17.2255	-0.711481	0.584548	-1.98843	0.0467641
ENSG00000116016	EPAS1	7405.1	-0.712805	0.710518	-3.35591	0.00079103
ENSG00000215302	WHAMMP4	94.314	-0.713886	0.718193	-2.20378	0.02754
ENSG00000122592	HOXA7	19.8281	-0.715211	0.578893	-2.34375	0.0190909
ENSG00000146666	LINC00525	135.47	-0.715731	0.723303	-2.37975	0.0173245
ENSG00000156234	CXCL13	20.2215	-0.728022	0.581995	-2.36726	0.0179203
ENSG00000262420	TXNDC11-AS1	20.4054	-0.735481	0.583707	-2.28002	0.0226065
ENSG00000158109	TPRG1L	6916.41	-0.735776	0.685617	-2.42921	0.0151318
ENSG00000101888	NXT2	1667.3	-0.736688	0.641577	-2.17133	0.0299063
ENSG00000226124	FTCDNL1	89.6291	-0.745633	0.713314	-2.16237	0.03059
ENSG00000240583	AQP1	104.923	-0.746115	0.709665	-2.53037	0.0113941
ENSG00000090530	P3H2	1588.13	-0.749271	0.675645	-2.21227	0.0269478
ENSG00000048140	TSPAN17	5751.5	-0.749796	0.673899	-2.3091	0.020938
ENSG00000112031	MTRF1L	3239.55	-0.752092	0.654503	-2.01908	0.0434785
ENSG00000281641	SAMD12-AS1	20.9384	-0.753936	0.587984	-2.346	0.0189762
ENSG00000172955	ADH6	4043.09	-0.757874	0.661511	-2.07895	0.037622
ENSG00000243708	PLA2G4B	961.007	-0.758492	0.715905	-2.8983	0.00375188
ENSG00000279730	KMT5AP1	48.6852	-0.758808	0.687495	-2.01153	0.0442693
ENSG00000215032	GNL3LP1	90.5625	-0.762527	0.717578	-2.13128	0.0330657
ENSG00000168710	AHCYL1	9552.24	-0.763789	0.692125	-2.6977	0.00698209
ENSG00000253537	PCDHGA7	21.2303	-0.765303	0.590525	-2.4691	0.0135452
ENSG00000180346	TIGD2	845.537	-0.767415	0.682715	-2.27368	0.0229852
ENSG00000138678	GPAT3	3305.05	-0.767511	0.699719	-2.95219	0.00315532
ENSG00000152455	SUV39H2	1083.11	-0.770393	0.681753	-2.31111	0.0208269
ENSG00000269097	TPRG1LP1	38.2822	-0.772425	0.667736	-1.96342	0.0495975
ENSG00000179021	C3orf38	2318.22	-0.774169	0.684643	-2.54397	0.01096
ENSG00000247381	PLUT	45.4962	-0.778981	0.679981	-2.13321	0.0329072
ENSG00000259332	ST20-MTHFS	161.584	-0.782051	0.724064	-2.30613	0.0211033
ENSG00000177565	TBL1XR1	15401.2	-0.782563	0.688688	-2.91827	0.0035198
ENSG00000020577	SAMD4A	65.2796	-0.784964	0.701536	-2.15956	0.0308067
ENSG00000164172	MOCS2	3412.9	-0.785135	0.690872	-2.6957	0.00702404
ENSG00000112293	GPLD1	139.983	-0.786226	0.723144	-2.49905	0.0124525
ENSG00000259032	ENSAP2	394.493	-0.791362	0.716649	-2.67809	0.0074044
ENSG00000121417	ZNF211	3032.21	-0.792078	0.67509	-2.23333	0.0255269
ENSG00000186409	CCDC30	119.47	-0.793668	0.721665	-2.42573	0.0152776
ENSG00000230568	SF3A3P1	89.7736	-0.797259	0.711775	-2.30769	0.0210161
ENSG00000073905	VDAC1P1	350.196	-0.800394	0.721207	-2.98661	0.00282089
ENSG00000213222	TOMM40P4	33.5823	-0.802727	0.65917	-1.96654	0.0492362
ENSG00000119737	GPR75	70.1482	-0.80534	0.709944	-2.08377	0.0371814
ENSG00000134183	GNAT2	55.157	-0.806808	0.691625	-2.11257	0.0346377
ENSG00000076685	NT5C2	3611.81	-0.807791	0.683341	-2.37846	0.0173852
ENSG00000150593	PDCD4	8146.64	-0.807939	0.651312	-2.09459	0.0362074
ENSG00000277985	SNORA67	230.77	-0.80836	0.72313	-2.54307	0.0109883
ENSG00000187944	C2orf66	22.7024	-0.811082	0.600496	-2.54949	0.010788
ENSG00000259399	TGIF2-RAB5IF	89.9729	-0.816028	0.704213	-2.13259	0.0329583
ENSG00000283239	KBTBD11-OT1	46.9887	-0.820938	0.684962	-2.07678	0.0378217
ENSG00000124664	SPDEF	110.617	-0.821922	0.716161	-2.68059	0.00734931
ENSG00000196152	ZNF79	1042.8	-0.823198	0.682235	-2.17959	0.0292882
ENSG00000167615	LENG8	13622.7	-0.825777	0.675115	-2.07735	0.0377696
ENSG00000229097	CALM2P2	99.4027	-0.827692	0.71931	-2.36164	0.0181945
ENSG00000143183	TMCO1	9693.61	-0.829274	0.689886	-2.8446	0.00444675
ENSG00000198932	GPRASP1	122.658	-0.83177	0.719948	-2.4078	0.0160488
ENSG00000225022	UBE2D3P1	114.429	-0.832914	0.723973	-1.99485	0.0460593
ENSG00000120690	ELF1	7588.68	-0.833131	0.711514	-3.97372	7.08e-05
ENSG00000128606	LRRC17	23.5335	-0.837804	0.605924	-2.47344	0.0133818
ENSG00000215817	ZC3H11B	312.815	-0.839937	0.711991	-2.29637	0.0216547
ENSG00000164180	TMEM161B	1600.44	-0.842317	0.682408	-2.50332	0.0123034
ENSG00000157184	CPT2	4574.46	-0.842739	0.672849	-2.59796	0.00937806
ENSG00000057663	ATG5	4700.26	-0.843399	0.652555	-2.1934	0.0282788
ENSG00000165626	BEND7	23.6922	-0.84447	0.607231	-2.62236	0.00873236
ENSG00000239557	PPP2R5CP	134.291	-0.845959	0.721596	-2.56849	0.0102142
ENSG00000278224	PRICKLE4	199.804	-0.84766	0.721497	-2.65457	0.007941
ENSG00000234764	E2F6P1	132.391	-0.850963	0.723171	-2.41135	0.0158937
ENSG00000267076	MIX23P3	78.3152	-0.851286	0.710308	-2.30867	0.0209617
ENSG00000221947	XKR9	102.793	-0.852434	0.720561	-2.38835	0.0169243
ENSG00000155097	ATP6V1C1	4340.06	-0.852768	0.700212	-3.39209	0.000693611
ENSG00000135362	PRR5L	26.7984	-0.852914	0.641688	-1.96773	0.0490997
ENSG00000113905	HRG	35.5314	-0.857576	0.664692	-2.05352	0.0400219
ENSG00000258815	LINC02820	48.4123	-0.860981	0.683299	-2.11216	0.0346728
ENSG00000149054	ZNF215	709.156	-0.866753	0.660172	-2.0051	0.0449529
ENSG00000147174	GCNA	37.2375	-0.868439	0.659726	-1.99359	0.0461964
ENSG00000135960	EDAR	52.7407	-0.869657	0.687687	-2.14649	0.0318338
ENSG00000254788	CKLF-CMTM1	56.8652	-0.871185	0.706926	-1.97294	0.0485028
ENSG00000250299	MRPS31P4	469.02	-0.873924	0.723017	-3.12573	0.00177367
ENSG00000160285	LSS	4252.38	-0.874289	0.674919	-2.87521	0.00403753
ENSG00000197776	KLHDC1	26.5185	-0.874444	0.631295	-2.01553	0.0438492
ENSG00000226874	TRPC6P10	49.8216	-0.875129	0.69153	-2.07695	0.0378059
ENSG00000119318	RAD23B	15887.6	-0.876235	0.645861	-2.66159	0.00777731
ENSG00000170827	CELP	24.7518	-0.880467	0.614078	-2.67936	0.00737627
ENSG00000182704	TSKU	1714.41	-0.880955	0.670105	-2.29291	0.021853
ENSG00000055147	FAM114A2	1689.97	-0.886048	0.643131	-2.04073	0.0412774
ENSG00000234264	DEPDC1-AS1	25.0627	-0.886361	0.615273	-2.67775	0.00741188
ENSG00000169083	AR	31.9873	-0.887046	0.652396	-2.08018	0.0375091
ENSG00000106682	EIF4H	49559.1	-0.88922	0.699642	-3.53533	0.000407265
ENSG00000180071	ANKRD18A	75.9564	-0.892241	0.706198	-2.32271	0.0201946
ENSG00000088756	ARHGAP28	162.003	-0.893105	0.721132	-2.04665	0.0406924
ENSG00000103194	USP10	9086.35	-0.893464	0.677665	-3.04604	0.00231878
ENSG00000081026	MAGI3	2659.8	-0.893834	0.6144	-1.98077	0.0476173
ENSG00000125149	PHAF1	2866.52	-0.895077	0.668085	-2.32344	0.0201558
ENSG00000188801	ZNF322P1	126.689	-0.898439	0.723778	-2.40818	0.0160323
ENSG00000197841	ZNF181	874.301	-0.901151	0.668667	-2.3358	0.0195019
ENSG00000198821	CD247	190.631	-0.901527	0.723719	-2.70012	0.00693155
ENSG00000233247	UBE2E4P	252.734	-0.904002	0.723911	-2.97371	0.00294225
ENSG00000127585	FBXL16	125.858	-0.905909	0.719672	-2.58914	0.00962161
ENSG00000121274	TENT4B	2795.77	-0.907253	0.669929	-2.39039	0.0168306
ENSG00000213516	RBMXL1	1358.65	-0.910769	0.662439	-2.50443	0.0122649
ENSG00000113580	NR3C1	131.592	-0.912685	0.723431	-2.47636	0.0132731
ENSG00000137672	TRPC6	58.963	-0.915038	0.697466	-2.20449	0.0274897
ENSG00000162063	CCNF	7159.35	-0.915487	0.631678	-2.22379	0.0261626
ENSG00000205213	LGR4	6321.27	-0.915502	0.612226	-2.11262	0.0346337
ENSG00000174607	UGT8	7644.08	-0.916043	0.623783	-2.1413	0.0322495
ENSG00000232727	YWHAEP1	116.436	-0.916551	0.723894	-2.33497	0.019545
ENSG00000112697	TMEM30A	14042.3	-0.918096	0.60216	-1.98087	0.0476055
ENSG00000204776	IGKV1OR-3	26.3831	-0.919564	0.642326	-2.10852	0.034986
ENSG00000180938	ZNF572	297.827	-0.920599	0.721592	-3.02246	0.00250726
ENSG00000090989	EXOC1	4193.35	-0.922343	0.640195	-2.22656	0.0259767
ENSG00000169251	NMD3	8213.79	-0.927017	0.66018	-2.19569	0.0281143
ENSG00000173917	HOXB2	57.1215	-0.927582	0.68692	-2.10698	0.0351194
ENSG00000256671	LIMS4	115.35	-0.928804	0.723707	-2.3648	0.0180397
ENSG00000163430	FSTL1	26.2682	-0.929257	0.622815	-2.77263	0.00556055
ENSG00000181751	MACIR	1490.56	-0.930415	0.642124	-2.02486	0.0428822
ENSG00000140320	BAHD1	1969.27	-0.931112	0.656921	-2.41677	0.015659
ENSG00000220685	TFB2MP1	25.6228	-0.93176	0.640757	-2.13701	0.032597
ENSG00000247853	CHD4-AS1	28.3558	-0.93208	0.623761	-2.47536	0.0133102
ENSG00000273036	CYP4F33P	25.9486	-0.935407	0.63534	-2.22401	0.0261479
ENSG00000152705	CATSPER3	28.2231	-0.937283	0.644642	-2.1892	0.0285825
ENSG00000177076	ACER2	198.777	-0.937557	0.721672	-2.63178	0.00849396
ENSG00000256238	SUPT16HP1	78.7959	-0.939258	0.721578	-1.9919	0.0463821
ENSG00000133789	SWAP70	2332.12	-0.939456	0.639095	-2.21824	0.0265388
ENSG00000253910	PCDHGB2	27.0302	-0.940334	0.645411	-2.14042	0.032321
ENSG00000184939	ZFP90	2353.23	-0.941409	0.638703	-2.11282	0.034616
ENSG00000204837	FGF7P3	27.7975	-0.945101	0.625918	-2.59855	0.0093619
ENSG00000096696	DSP	21762	-0.945617	0.688793	-3.30897	0.000936408
ENSG00000257800	FNBP1P1	72.9533	-0.945726	0.716875	-2.15456	0.0311963
ENSG00000241627	UBQLN4P1	73.0927	-0.950262	0.710073	-2.37678	0.0174646
ENSG00000217241	CBX3P9	774.042	-0.950351	0.650976	-2.01109	0.0443155
ENSG00000139990	DCAF5	4445.76	-0.950641	0.657008	-2.20048	0.0277731
ENSG00000143248	RGS5	72.3417	-0.951935	0.711189	-2.35254	0.0186456
ENSG00000224437	PIGUP1	72.7073	-0.952425	0.707323	-2.38488	0.0170848
ENSG00000116750	UCHL5	3264.17	-0.95696	0.600912	-1.97658	0.0480896
ENSG00000241207	SSX18P	171.983	-0.958908	0.724084	-2.78855	0.00529449
ENSG00000278768	BACE1-AS	108.749	-0.960718	0.716902	-2.56286	0.0103815
ENSG00000271092	TLCD4-RWDD3	55.0176	-0.965707	0.707567	-2.00821	0.0446209
ENSG00000182093	GET1	2972.23	-0.968313	0.669016	-2.32458	0.0200942
ENSG00000175985	PLEKHD1	40.6484	-0.969234	0.681118	-2.13646	0.0326422
ENSG00000280040	SNX7-DT	40.4342	-0.97322	0.672782	-2.21283	0.0269095
ENSG00000170266	GLB1	5852.6	-0.97785	0.61412	-2.07161	0.0383023
ENSG00000185033	SEMA4B	1683.78	-0.97951	0.683921	-2.8946	0.00379637
ENSG00000169679	BUB1	5023.7	-0.981402	0.587842	-2.07904	0.0376139
ENSG00000146833	TRIM4	4813.16	-0.983524	0.651714	-2.29324	0.0218342
ENSG00000135845	PIGC	4823.61	-0.983582	0.653236	-2.32184	0.0202414
ENSG00000075624	ACTB	113825	-0.984528	0.615231	-2.01615	0.0437842
ENSG00000107789	MINPP1	4771.49	-0.985448	0.676332	-2.79183	0.0052411
ENSG00000113838	TBCCD1	1825.08	-0.986456	0.641583	-2.24011	0.0250837
ENSG00000115415	STAT1	7737.13	-0.987598	0.635563	-2.3901	0.0168437
ENSG00000172315	TP53RK	2391.93	-0.988641	0.637283	-2.10732	0.03509
ENSG00000226054	MEMO1P1	81.5134	-0.993657	0.707959	-2.42988	0.0151036
ENSG00000130150	MOSPD2	1245.27	-0.996215	0.630356	-2.04736	0.0406224
ENSG00000146955	RAB19	34.9747	-1.00009	0.667115	-2.2486	0.0245379
ENSG00000036054	TBC1D23	3013.93	-1.00119	0.62577	-2.19509	0.0281569
ENSG00000272601	EFCAB3P1	165.517	-1.00175	0.723639	-2.84481	0.00444385
ENSG00000092531	SNAP23	1416	-1.00222	0.631738	-2.14576	0.0318923
ENSG00000205726	ITSN1	2973.72	-1.00301	0.572931	-1.97059	0.048771
ENSG00000165175	MID1IP1	3925.07	-1.00319	0.602156	-2.10718	0.0351018
ENSG00000241170	RPL31P46	28.6222	-1.00356	0.634909	-2.84655	0.00441955
ENSG00000251279	SMIM15-AS1	28.9395	-1.00635	0.635482	-2.86218	0.00420736
ENSG00000090020	SLC9A1	1962.72	-1.00749	0.632394	-2.20592	0.0273897
ENSG00000200418	SNORA63B	44.5818	-1.0089	0.695744	-1.99491	0.0460522
ENSG00000133657	ATP13A3	12800.4	-1.01102	0.544726	-1.98257	0.047416
ENSG00000242852	ZNF709	395.893	-1.01122	0.697876	-2.44321	0.0145573
ENSG00000272323	TTC23L-AS1	41.3889	-1.01209	0.680092	-2.27802	0.0227254
ENSG00000107021	TBC1D13	3171.8	-1.01349	0.665648	-2.48278	0.0130362
ENSG00000006468	ETV1	1654.97	-1.01356	0.581789	-1.98416	0.047238
ENSG00000162819	BROX	5948.22	-1.01361	0.611457	-2.11338	0.0345683
ENSG00000162616	DNAJB4	380.958	-1.01408	0.674646	-2.03001	0.0423555
ENSG00000110344	UBE4A	5971.95	-1.01561	0.637776	-2.38055	0.0172867
ENSG00000179152	TCAIM	2569.14	-1.01625	0.643841	-2.27323	0.0230122
ENSG00000197978	GOLGA6L9	2074.66	-1.01633	0.652819	-2.24266	0.0249189
ENSG00000172939	OXSR1	5614.82	-1.0168	0.573929	-1.97639	0.0481111
ENSG00000163513	TGFBR2	23538.7	-1.01711	0.651703	-2.62539	0.00865494
ENSG00000108094	CUL2	3447.4	-1.01755	0.676613	-3.11394	0.00184605
ENSG00000163002	NUP35	1909.96	-1.01769	0.68065	-2.91953	0.00350562
ENSG00000124222	STX16	14533.6	-1.01864	0.634688	-2.24361	0.0248573
ENSG00000197046	SIGLEC15	319.12	-1.01889	0.719249	-2.87227	0.00407529
ENSG00000058668	ATP2B4	3885.91	-1.01944	0.627488	-2.25767	0.0239662
ENSG00000159202	UBE2Z	2607.71	-1.01955	0.568755	-1.9679	0.0490799
ENSG00000113645	WWC1	3881.59	-1.02029	0.563656	-1.9609	0.0498909
ENSG00000138768	USO1	8255.56	-1.02029	0.588571	-2.04944	0.0404195
ENSG00000137221	TJAP1	2865.91	-1.02137	0.672923	-2.51384	0.0119423
ENSG00000107581	EIF3A	39341.4	-1.02339	0.529412	-1.97297	0.0484995
ENSG00000105732	ZNF574	3060.44	-1.02365	0.665327	-2.55508	0.0106165
ENSG00000107077	KDM4C	4397.7	-1.02377	0.640968	-2.38089	0.0172708
ENSG00000100815	TRIP11	5135.36	-1.02495	0.559292	-1.96552	0.0493543
ENSG00000167193	CRK	7955.61	-1.02551	0.583711	-2.01131	0.0442926
ENSG00000112186	CAP2	209.508	-1.02598	0.723668	-2.96325	0.00304406
ENSG00000052126	PLEKHA5	3847.55	-1.02659	0.592146	-2.06909	0.0385372
ENSG00000151726	ACSL1	7639.94	-1.0268	0.623664	-2.24323	0.0248817
ENSG00000111215	PRR4	158.713	-1.02726	0.722771	-2.2648	0.0235252
ENSG00000148110	MFSD14B	8191.2	-1.02817	0.550789	-1.98743	0.0468753
ENSG00000054967	RELT	877.633	-1.02911	0.688793	-2.77378	0.0055409
ENSG00000092201	SUPT16H	35244.1	-1.03056	0.522962	-1.96653	0.0492372
ENSG00000121621	KIF18A	1844.74	-1.03112	0.600664	-2.07562	0.0379288
ENSG00000260727	SLC7A5P1	44.0903	-1.03193	0.692282	-2.13418	0.032828
ENSG00000144381	HSPD1	78698.5	-1.03208	0.525289	-1.9753	0.0482338
ENSG00000115760	BIRC6	8282.75	-1.03266	0.529984	-1.96302	0.0496442
ENSG00000228878	SEPTIN7-DT	224.37	-1.03295	0.700341	-2.02994	0.0423627
ENSG00000099219	ERMP1	32728.3	-1.03342	0.523242	-1.97475	0.0482962
ENSG00000136518	ACTL6A	10771.6	-1.03342	0.54333	-2.00981	0.0444517
ENSG00000250251	PKD1P6	1008.49	-1.03459	0.659044	-2.42858	0.0151581
ENSG00000049541	RFC2	7875.73	-1.03533	0.566842	-2.02826	0.0425336
ENSG00000132646	PCNA	53647	-1.03764	0.524185	-1.991	0.0464814
ENSG00000151503	NCAPD3	7858.17	-1.03896	0.538138	-2.01229	0.044189
ENSG00000165874	SHLD2P1	300.346	-1.03983	0.709356	-2.50752	0.012158
ENSG00000065559	MAP2K4	3859.43	-1.04001	0.595437	-2.04683	0.0406748
ENSG00000197969	VPS13A	4057.95	-1.04057	0.541154	-1.98417	0.0472368
ENSG00000158470	B4GALT5	8576.1	-1.04124	0.528366	-1.97659	0.0480875
ENSG00000167491	GATAD2A	7200.03	-1.04158	0.641624	-2.37448	0.0175736
ENSG00000155115	GTF3C6	10343.8	-1.04367	0.571577	-1.96197	0.0497665
ENSG00000011426	ANLN	11765.1	-1.04428	0.53439	-2.03015	0.042341
ENSG00000128989	ARPP19	12315.8	-1.0444	0.534885	-1.9905	0.0465354
ENSG00000128708	HAT1	8734.12	-1.04479	0.561587	-2.03167	0.0421867
ENSG00000133641	RLIG1	1415.76	-1.04501	0.61475	-2.01241	0.0441771
ENSG00000144320	LNPK	3091.85	-1.04551	0.565297	-1.98034	0.0476648
ENSG00000170836	PPM1D	3917.51	-1.04754	0.541908	-1.96772	0.0491004
ENSG00000061676	NCKAP1	13270	-1.04821	0.532345	-2.01423	0.0439858
ENSG00000173575	CHD2	7945.54	-1.04876	0.632178	-2.41465	0.0157502
ENSG00000123728	RAP2C	2422.52	-1.0488	0.57389	-1.9929	0.0462726
ENSG00000127720	METTL25	399.08	-1.04912	0.693648	-2.4367	0.0148218
ENSG00000169299	PGM2	4799.27	-1.04921	0.569977	-1.9957	0.045967
ENSG00000204256	BRD2	16674.7	-1.04922	0.550222	-1.99818	0.0456968
ENSG00000048392	RRM2B	7221.17	-1.05102	0.545403	-1.98712	0.0469094
ENSG00000137962	ARHGAP29	3937.72	-1.05137	0.559353	-2.03056	0.0422994
ENSG00000101311	FERMT1	33060.4	-1.05166	0.523594	-2.01246	0.0441715
ENSG00000188107	EYS	51.6829	-1.05241	0.692024	-2.33943	0.0193132
ENSG00000205339	IPO7	9327.6	-1.05341	0.530664	-2.00588	0.0448691
ENSG00000156510	HKDC1	6416.34	-1.05357	0.540132	-1.98079	0.0476148
ENSG00000011405	PIK3C2A	7953.71	-1.05425	0.53402	-2.01644	0.0437542
ENSG00000106049	HIBADH	11122.3	-1.05446	0.526903	-2.00197	0.0452883
ENSG00000143493	INTS7	3186.36	-1.05456	0.567914	-1.97282	0.0485165
ENSG00000143924	EML4	19447.7	-1.05462	0.616166	-2.33995	0.0192861
ENSG00000229932	YWHAZP3	51.5405	-1.05536	0.706135	-2.01369	0.0440417
ENSG00000111731	C2CD5	3245.73	-1.05538	0.546125	-1.96943	0.0489039
ENSG00000096063	SRPK1	16592.3	-1.05555	0.535394	-2.00285	0.0451932
ENSG00000143621	ILF2	31847.6	-1.057	0.607401	-2.05064	0.0403018
ENSG00000184640	SEPTIN9	7572.45	-1.05704	0.592321	-2.09948	0.0357746
ENSG00000135698	MPHOSPH6	4437.12	-1.05711	0.553836	-1.96683	0.049203
ENSG00000104635	SLC39A14	17521.4	-1.05738	0.68134	-3.24657	0.00116803
ENSG00000139514	SLC7A1	21412.5	-1.05748	0.530197	-1.98484	0.0471626
ENSG00000164690	SHH	2168.09	-1.05769	0.593052	-1.98964	0.046631
ENSG00000162521	RBBP4	14583.5	-1.05866	0.525523	-2.01695	0.0437004
ENSG00000143228	NUF2	3512	-1.05873	0.554025	-2.00197	0.0452876
ENSG00000049323	LTBP1	10121.1	-1.05915	0.533649	-2.02041	0.0433407
ENSG00000181026	AEN	7715.44	-1.06015	0.675835	-2.96816	0.00299586
ENSG00000124151	NCOA3	1713.11	-1.06048	0.612297	-2.00263	0.0452173
ENSG00000155096	AZIN1	11966.3	-1.06048	0.548754	-2.03684	0.0416666
ENSG00000090060	PAPOLA	24342.3	-1.06068	0.556635	-2.02617	0.0427476
ENSG00000108424	KPNB1	17906.8	-1.06221	0.524511	-2.02284	0.0430894
ENSG00000231686	ANKRD11P2	434.244	-1.06261	0.672848	-2.01999	0.0433846
ENSG00000116062	MSH6	12236.4	-1.06275	0.528393	-1.99167	0.0464071
ENSG00000102710	SUPT20H	4231.33	-1.06319	0.564104	-1.99423	0.0461274
ENSG00000105948	IFT56	760.207	-1.06362	0.629938	-2.04439	0.0409154
ENSG00000129484	PARP2	4760.02	-1.06379	0.552288	-1.98424	0.0472295
ENSG00000134333	LDHA	38992.2	-1.0643	0.543594	-2.07874	0.037641
ENSG00000104320	NBN	4407.75	-1.06446	0.535973	-1.98161	0.0475229
ENSG00000212907	MT-ND4L	99875	-1.06589	0.522286	-2.05517	0.0398628
ENSG00000101596	SMCHD1	5124.09	-1.06617	0.563755	-2.02935	0.0424225
ENSG00000255774	LINC02747	51.345	-1.06668	0.705999	-2.02452	0.0429164
ENSG00000032219	ARID4A	2287.26	-1.06684	0.56043	-2.01581	0.0438196
ENSG00000062650	WAPL	6290.48	-1.06702	0.537033	-2.03039	0.0423166
ENSG00000166321	NUDT13	467.552	-1.06711	0.714143	-2.9726	0.00295289
ENSG00000112414	ADGRG6	2366.27	-1.06719	0.599296	-2.08344	0.0372109
ENSG00000175054	ATR	2722.6	-1.06766	0.558441	-2.02125	0.0432534
ENSG00000131013	PPIL4	3878.97	-1.06801	0.574136	-2.02128	0.0432507
ENSG00000163625	WDFY3	2566.14	-1.06872	0.544382	-1.96896	0.0489582
ENSG00000171988	JMJD1C	3580.3	-1.06898	0.581353	-2.00738	0.0447093
ENSG00000115866	DARS1	6307.95	-1.06913	0.555774	-2.04387	0.040966
ENSG00000095564	BTAF1	3539.73	-1.07156	0.552764	-2.03412	0.0419395
ENSG00000126524	SBDS	13053.7	-1.07181	0.5674	-2.02986	0.0423706
ENSG00000055208	TAB2	4434.16	-1.07216	0.607194	-2.33452	0.0195685
ENSG00000136628	EPRS1	20534.7	-1.07217	0.530407	-2.05626	0.0397579
ENSG00000196950	SLC39A10	5829.29	-1.07228	0.534879	-2.00994	0.0444372
ENSG00000137177	KIF13A	4184.94	-1.07312	0.536935	-2.0107	0.0443573
ENSG00000100852	ARHGAP5	11533.2	-1.07414	0.593011	-2.13915	0.0324233
ENSG00000153786	ZDHHC7	9165.15	-1.07417	0.700867	-3.60879	0.000307624
ENSG00000281207	SLFNL1-AS1	52.9023	-1.07424	0.692594	-2.38992	0.0168521
ENSG00000169504	CLIC4	10368.2	-1.07459	0.538789	-2.06838	0.0386042
ENSG00000111845	PAK1IP1	2800.96	-1.07492	0.553405	-1.98119	0.0475702
ENSG00000092140	G2E3	2652.61	-1.07512	0.609065	-2.14349	0.0320741
ENSG00000137504	CREBZF	3797.44	-1.0759	0.536978	-2.00329	0.0451464
ENSG00000103540	CCP110	2184.62	-1.07634	0.622898	-2.13061	0.033121
ENSG00000106460	TMEM106B	8771.02	-1.07635	0.578553	-2.09726	0.0359705
ENSG00000138246	DNAJC13	3838.21	-1.07641	0.539935	-2.01678	0.0437189
ENSG00000135341	MAP3K7	2597.16	-1.07643	0.587092	-2.05025	0.0403398
ENSG00000069956	MAPK6	5845.26	-1.0765	0.534342	-2.03677	0.0416727
ENSG00000164695	CHMP4C	4948.28	-1.07667	0.545232	-2.00766	0.0446799
ENSG00000120647	CCDC77	1609.16	-1.07759	0.579551	-1.9717	0.0486443
ENSG00000184117	NIPSNAP1	2802.75	-1.07782	0.600622	-2.08811	0.036788
ENSG00000174839	DENND6A	2567.73	-1.07915	0.562057	-2.00589	0.0448683
ENSG00000096401	CDC5L	6267.95	-1.07948	0.550607	-2.0519	0.0401791
ENSG00000173786	CNP	6179.4	-1.08004	0.630949	-2.01884	0.0435034
ENSG00000164754	RAD21	18843.1	-1.08006	0.539699	-2.10262	0.0354993
ENSG00000047634	SCML1	3440.54	-1.08071	0.666832	-2.69819	0.00697169
ENSG00000176853	FAM91A1	1862.58	-1.08085	0.557558	-2.02448	0.0429204
ENSG00000164091	WDR82	5967.76	-1.08109	0.535317	-2.04624	0.0407331
ENSG00000120837	NFYB	3888.51	-1.08122	0.536983	-2.02075	0.0433057
ENSG00000163818	LZTFL1	2385.9	-1.08129	0.59427	-2.12487	0.0335976
ENSG00000145386	CCNA2	6775	-1.08156	0.533622	-2.06855	0.0385886
ENSG00000207652	MIR621	82.1293	-1.08227	0.719677	-2.38803	0.016939
ENSG00000012983	MAP4K5	5010.89	-1.08236	0.563128	-2.06133	0.0392713
ENSG00000115267	IFIH1	2015.84	-1.08333	0.578797	-1.98579	0.0470569
ENSG00000037042	TUBG2	31.6869	-1.08381	0.646756	-2.93495	0.00333601
ENSG00000088387	DOCK9	6173.95	-1.084	0.550349	-2.08915	0.0366945
ENSG00000059758	CDK17	1770.01	-1.08552	0.611997	-2.18435	0.0289362
ENSG00000121892	PDS5A	16421.2	-1.08571	0.526248	-2.05626	0.0397574
ENSG00000230555	LINC02916	185.968	-1.08602	0.724018	-2.97165	0.00296204
ENSG00000152078	TLCD4	2235.81	-1.08632	0.547297	-1.98443	0.047208
ENSG00000140199	SLC12A6	2147.08	-1.08645	0.559459	-1.99051	0.046535
ENSG00000163608	NEPRO	3844.15	-1.0867	0.667314	-2.6857	0.00723774
ENSG00000168807	SNTB2	5605.2	-1.08677	0.540781	-2.06769	0.0386689
ENSG00000164414	SLC35A1	1161.07	-1.0869	0.606871	-2.07984	0.0375404
ENSG00000164430	CGAS	3399.25	-1.08699	0.540996	-2.0076	0.0446858
ENSG00000186871	ERCC6L	1326.33	-1.08707	0.567716	-1.97069	0.0487589
ENSG00000173960	UBXN2A	4170.8	-1.08774	0.564418	-2.05964	0.0394325
ENSG00000082996	RNF13	1074.66	-1.08798	0.699479	-3.09922	0.00194033
ENSG00000151239	TWF1	9397.31	-1.08821	0.540153	-2.08061	0.0374693
ENSG00000065060	BLTP3A	2507.7	-1.08872	0.548169	-1.96947	0.0488995
ENSG00000157601	MX1	31.3188	-1.08877	0.647144	-3.0118	0.00259703
ENSG00000134108	ARL8B	2179	-1.08893	0.706832	-3.06883	0.00214898
ENSG00000108854	SMURF2	5529.9	-1.08904	0.587879	-2.07436	0.0380457
ENSG00000110367	DDX6	7930	-1.08919	0.528848	-2.06261	0.0391499
ENSG00000133138	TBC1D8B	1041.18	-1.0892	0.624679	-2.18599	0.0288163
ENSG00000070367	EXOC5	6184.54	-1.08926	0.5742	-2.23229	0.0255961
ENSG00000108406	DHX40	5370.23	-1.08959	0.604352	-2.26479	0.0235253
ENSG00000114019	AMOTL2	1943.76	-1.08979	0.55086	-1.97873	0.047846
ENSG00000168404	MLKL	2307.05	-1.08981	0.558957	-1.97401	0.0483806
ENSG00000180979	LRRC57	2062.86	-1.09008	0.57175	-2.01234	0.0441845
ENSG00000166797	CIAO2A	5535.52	-1.09027	0.533643	-2.04859	0.0405026
ENSG00000169045	HNRNPH1	22516.6	-1.09045	0.544486	-2.04388	0.0409656
ENSG00000172340	SUCLG2	5759.82	-1.09045	0.546286	-2.00144	0.0453448
ENSG00000101752	MIB1	4530.47	-1.09055	0.534614	-2.04558	0.0407975
ENSG00000151693	ASAP2	6679.88	-1.09125	0.599453	-2.18955	0.028557
ENSG00000123870	ZNF137P	84.4216	-1.09128	0.721176	-2.36148	0.0182021
ENSG00000130816	DNMT1	10822.3	-1.09136	0.531395	-2.03396	0.0419559
ENSG00000115963	RND3	4751.86	-1.09151	0.555235	-2.05247	0.0401237
ENSG00000172795	DCP2	3397.9	-1.09317	0.593994	-2.16623	0.030294
ENSG00000129474	AJUBA	11232.2	-1.09364	0.549948	-2.0564	0.0397437
ENSG00000165672	PRDX3	15255.7	-1.09383	0.540431	-2.10504	0.0352878
ENSG00000132405	TBC1D14	8739.19	-1.09393	0.60052	-2.25778	0.0239596
ENSG00000152382	TADA1	1796.38	-1.09436	0.581394	-2.02369	0.0430018
ENSG00000108256	NUFIP2	6918.33	-1.09457	0.5299	-2.06604	0.0388247
ENSG00000177189	RPS6KA3	6434.82	-1.09551	0.572917	-2.15127	0.0314546
ENSG00000182952	HMGN4	5073.28	-1.09641	0.594554	-2.13667	0.0326249
ENSG00000114670	NEK11	189.292	-1.09643	0.724003	-2.9955	0.00273991
ENSG00000176105	YES1	5092.76	-1.09655	0.563764	-2.08087	0.0374456
ENSG00000126261	UBA2	31553.3	-1.09699	0.528301	-2.10915	0.034932
ENSG00000163660	CCNL1	10803.3	-1.0972	0.535249	-2.06268	0.0391429
ENSG00000120008	WDR11	3298.89	-1.09736	0.571133	-2.05911	0.0394833
ENSG00000112715	VEGFA	21783.7	-1.09741	0.523923	-2.09224	0.036417
ENSG00000151923	TIAL1	8724.8	-1.09798	0.55563	-2.03426	0.0419251
ENSG00000130779	CLIP1	3554.11	-1.09845	0.538862	-2.03466	0.041885
ENSG00000226232	NPIPB14P	355.376	-1.09863	0.72287	-3.38219	0.000719101
ENSG00000172954	LCLAT1	2816.58	-1.09902	0.587597	-2.35419	0.0185633
ENSG00000182957	SPATA13	7489.41	-1.09959	0.670591	-3.11429	0.0018439
ENSG00000145241	CENPC	1819.77	-1.09974	0.570684	-2.03833	0.0415171
ENSG00000257365	FNTB	2385.33	-1.09978	0.611835	-2.14597	0.0318751
ENSG00000174606	ANGEL2	1963.96	-1.09993	0.551909	-2.00473	0.0449923
ENSG00000038210	PI4K2B	7423.31	-1.10026	0.532886	-2.09615	0.0360688
ENSG00000107758	PPP3CB	1451.65	-1.10046	0.564867	-1.96932	0.0489166
ENSG00000011198	ABHD5	1131.06	-1.10061	0.628662	-2.08924	0.0366863
ENSG00000169756	LIMS1	7463.18	-1.10077	0.563377	-2.07084	0.0383736
ENSG00000197385	ZNF860	198.023	-1.10116	0.724071	-3.05016	0.00228721
ENSG00000056097	ZFR	5609.32	-1.10125	0.532021	-2.06959	0.0384909
ENSG00000198586	TLK1	5269.58	-1.10194	0.533386	-2.07476	0.0380088
ENSG00000167220	HDHD2	3371.86	-1.10258	0.539793	-2.05197	0.0401724
ENSG00000109171	SLAIN2	4151.24	-1.10265	0.57177	-2.08855	0.0367485
ENSG00000142065	ZFP14	2489.45	-1.10393	0.551813	-2.01247	0.0441704
ENSG00000146842	TMEM209	3347.48	-1.1042	0.540067	-2.05633	0.0397508
ENSG00000134323	MYCN	51.7153	-1.10501	0.706124	-2.10247	0.035512
ENSG00000135829	DHX9	20587.5	-1.10546	0.525062	-2.12055	0.03396
ENSG00000003756	RBM5	9542.8	-1.10557	0.557525	-2.03962	0.0413878
ENSG00000118276	B4GALT6	3804.55	-1.10576	0.543102	-2.07357	0.0381189
ENSG00000113742	CPEB4	824.009	-1.1063	0.61501	-2.03736	0.0416144
ENSG00000114933	INO80D	1769.61	-1.10652	0.557699	-1.99723	0.0457999
ENSG00000263776	SNORA4	94.2085	-1.10723	0.723287	-2.37333	0.0176287
ENSG00000076716	GPC4	5076.84	-1.10767	0.541208	-2.08042	0.0374868
ENSG00000156875	MFSD14A	4445.23	-1.10788	0.535495	-2.08075	0.0374566
ENSG00000158987	RAPGEF6	1874.54	-1.1091	0.587066	-2.1588	0.0308658
ENSG00000188785	ZNF548	1682.94	-1.10995	0.621041	-2.06118	0.0392857
ENSG00000141384	TAF4B	1183.6	-1.11009	0.649984	-2.24822	0.0245619
ENSG00000235238	SUMO2P1	357.535	-1.11105	0.704649	-2.41831	0.0155928
ENSG00000112763	BTN2A1	2037.52	-1.11111	0.593534	-2.11291	0.0346086
ENSG00000147874	HAUS6	7531.62	-1.11294	0.532902	-2.10883	0.034959
ENSG00000181744	DIPK2A	1880	-1.11398	0.57146	-2.08231	0.0373138
ENSG00000198924	DCLRE1A	3303.35	-1.11468	0.541295	-2.0892	0.0366894
ENSG00000068796	KIF2A	3204.11	-1.11521	0.544887	-2.09284	0.0363632
ENSG00000173852	DPY19L1	14015.4	-1.11561	0.550752	-2.1643	0.0304417
ENSG00000175455	CCDC14	6986.83	-1.11576	0.532726	-2.1007	0.035667
ENSG00000162368	CMPK1	14268.9	-1.11654	0.526628	-2.1189	0.0340992
ENSG00000072571	HMMR	5768.99	-1.11658	0.591935	-2.4149	0.0157395
ENSG00000083093	PALB2	3410.98	-1.11679	0.565686	-2.06513	0.0389102
ENSG00000132356	PRKAA1	7572.11	-1.11682	0.531465	-2.12009	0.0339983
ENSG00000129514	FOXA1	1221.14	-1.1171	0.580681	-1.98537	0.0471033
ENSG00000065183	WDR3	3868.85	-1.11742	0.57018	-2.17201	0.0298553
ENSG00000136872	ALDOB	42.4975	-1.11794	0.683807	-2.42677	0.0152339
ENSG00000108599	AKAP10	2252.64	-1.11811	0.564645	-2.05318	0.0400547
ENSG00000092871	RFFL	4825.12	-1.11829	0.668713	-2.94527	0.00322672
ENSG00000075303	SLC25A40	5009.73	-1.11916	0.536489	-2.11421	0.034497
ENSG00000104047	DTWD1	1566.78	-1.11933	0.589101	-2.01679	0.0437171
ENSG00000039319	ZFYVE16	2596.51	-1.11937	0.578803	-2.08445	0.0371189
ENSG00000196141	SPATS2L	4329.44	-1.11949	0.691463	-3.49849	0.000467895
ENSG00000172943	PHF8	2375.53	-1.11978	0.554379	-2.04223	0.041129
ENSG00000197714	ZNF460	364.641	-1.12009	0.721103	-3.27728	0.00104812
ENSG00000108064	TFAM	10100.9	-1.12024	0.539799	-2.15493	0.0311677
ENSG00000123352	SPATS2	4145.84	-1.12051	0.543481	-2.11076	0.0347929
ENSG00000212719	LINC02693	855.606	-1.12068	0.63564	-2.19723	0.028004
ENSG00000157450	RNF111	1575.6	-1.12076	0.585766	-2.06298	0.0391146
ENSG00000147010	SH3KBP1	2577.5	-1.12087	0.613442	-2.35576	0.018485
ENSG00000198153	ZNF849P	40.0082	-1.12129	0.689262	-2.01919	0.0434676
ENSG00000113407	TARS1	15296.3	-1.1213	0.535449	-2.11963	0.0340371
ENSG00000170681	CAVIN4	64.8043	-1.12178	0.707168	-2.51754	0.0118178
ENSG00000132967	HMGB1P5	8707.21	-1.12179	0.53563	-2.08381	0.0371778
ENSG00000164125	GASK1B	15841.2	-1.12249	0.525204	-2.12906	0.0332497
ENSG00000141510	TP53	9062.14	-1.1229	0.593507	-2.2787	0.0226846
ENSG00000117528	ABCD3	7651.4	-1.12458	0.618308	-2.51355	0.0119524
ENSG00000164323	CFAP97	3500.45	-1.12531	0.540075	-2.06756	0.0386812
ENSG00000183474	GTF2H2C	1672.94	-1.12577	0.589622	-2.12704	0.0334167
ENSG00000107771	CCSER2	2689.28	-1.1259	0.56131	-2.09162	0.0364728
ENSG00000157557	ETS2	19486.9	-1.12605	0.525174	-2.15368	0.0312656
ENSG00000172469	MANEA	3634	-1.12696	0.537768	-2.09962	0.0357623
ENSG00000100298	APOBEC3H	39.9821	-1.12701	0.677377	-2.43958	0.0147043
ENSG00000108239	TBC1D12	1204.17	-1.12753	0.591878	-2.01499	0.0439053
ENSG00000009954	BAZ1B	21418.2	-1.12776	0.530717	-2.16683	0.0302477
ENSG00000086598	TMED2	6123.72	-1.12802	0.549362	-2.19426	0.028217
ENSG00000109606	DHX15	11900.7	-1.12872	0.537772	-2.18189	0.0291177
ENSG00000204899	MZT1	6628.06	-1.129	0.533864	-2.1367	0.0326228
ENSG00000102554	KLF5	29243.4	-1.13046	0.664972	-3.01277	0.00258874
ENSG00000116922	AIRIM	1044.94	-1.1305	0.608186	-2.10536	0.0352601
ENSG00000182504	CEP97	1222.59	-1.13067	0.597239	-2.02875	0.0424839
ENSG00000113328	CCNG1	4202.29	-1.13114	0.587542	-2.16938	0.0300537
ENSG00000114331	ACAP2	8037.07	-1.13178	0.580018	-2.20873	0.0271934
ENSG00000140280	LYSMD2	932.474	-1.13197	0.610419	-2.08151	0.0373873
ENSG00000144749	LRIG1	29146.8	-1.13202	0.523117	-2.16545	0.0303534
ENSG00000011451	WIZ	2028.79	-1.13239	0.575425	-2.07909	0.0376089
ENSG00000110321	EIF4G2	38484.4	-1.13402	0.522845	-2.1748	0.0296453
ENSG00000121644	DESI2	6382.26	-1.13411	0.541411	-2.15101	0.0314755
ENSG00000049449	RCN1	30231.8	-1.1342	0.595983	-2.19237	0.0283529
ENSG00000085832	EPS15	4860.16	-1.13422	0.588823	-2.16546	0.0303525
ENSG00000154359	LONRF1	980.449	-1.13462	0.58757	-1.98865	0.0467395
ENSG00000078043	PIAS2	1417.11	-1.13537	0.562368	-2.01625	0.043774
ENSG00000109466	KLHL2	1736.23	-1.136	0.571922	-2.12651	0.0334608
ENSG00000120162	MOB3B	2355.5	-1.13627	0.547681	-2.09215	0.0364251
ENSG00000174579	MSL2	2354.32	-1.13671	0.571769	-2.12766	0.0333657
ENSG00000128059	PPAT	4698.64	-1.13753	0.562091	-2.15792	0.030934
ENSG00000254087	LYN	6673.14	-1.13757	0.588256	-2.2272	0.0259342
ENSG00000138231	DBR1	2628.15	-1.13802	0.564244	-2.14853	0.0316717
ENSG00000141446	ESCO1	2201.43	-1.13821	0.595017	-2.17612	0.0295462
ENSG00000226015	CCT8P1	232.883	-1.13825	0.711425	-2.39701	0.0165297
ENSG00000174469	CNTNAP2	16643.4	-1.13834	0.529154	-2.14643	0.0318388
ENSG00000180867	PDIA3P1	2921.35	-1.13846	0.654383	-2.71274	0.00667287
ENSG00000197162	ZNF785	1521.95	-1.1386	0.603008	-2.08061	0.0374696
ENSG00000251022	THAP9-AS1	1666.49	-1.13989	0.702196	-3.40648	0.000658066
ENSG00000119616	FCF1	4750.16	-1.14066	0.587917	-2.24521	0.0247548
ENSG00000127870	RNF6	7282.07	-1.141	0.530084	-2.16614	0.0303008
ENSG00000166197	NOLC1	9863.85	-1.14106	0.540706	-2.19016	0.0285126
ENSG00000138772	ANXA3	4894.74	-1.14106	0.537307	-2.13534	0.0327329
ENSG00000112144	CILK1	5407.74	-1.14128	0.543257	-2.16112	0.0306862
ENSG00000180628	PCGF5	4047.1	-1.14207	0.5527	-2.12075	0.0339429
ENSG00000154059	IMPACT	5756.77	-1.14216	0.533406	-2.15765	0.0309547
ENSG00000170802	FOXN2	2723.58	-1.14397	0.555069	-2.1452	0.0319367
ENSG00000121481	RNF2	2070.23	-1.1441	0.604635	-2.20124	0.0277191
ENSG00000163104	SMARCAD1	3444.12	-1.14462	0.551764	-2.16609	0.030304
ENSG00000163638	ADAMTS9	461.635	-1.1451	0.709828	-2.95466	0.00313014
ENSG00000038274	MAT2B	7580.06	-1.14565	0.569196	-2.19157	0.0284109
ENSG00000136122	BORA	3303.82	-1.14613	0.54843	-2.17395	0.0297088
ENSG00000072401	UBE2D1	2544	-1.14641	0.547005	-2.11349	0.0345592
ENSG00000163510	CWC22	2812.15	-1.14643	0.577142	-2.13421	0.0328253
ENSG00000134780	DAGLA	698.674	-1.14657	0.646183	-2.2459	0.0247107
ENSG00000145736	GTF2H2	1754.92	-1.14682	0.573782	-2.12342	0.0337186
ENSG00000188647	PTAR1	3157.51	-1.14693	0.553115	-2.11327	0.0345772
ENSG00000159131	GART	12157.5	-1.14693	0.577494	-2.24043	0.0250632
ENSG00000015133	CCDC88C	4291.42	-1.14699	0.547445	-2.13153	0.0330457
ENSG00000136982	DSCC1	3818.03	-1.14731	0.53932	-2.12349	0.033713
ENSG00000148572	NRBF2	2484.52	-1.14764	0.6503	-2.59857	0.00936128
ENSG00000157036	EXOG	944.652	-1.14888	0.590391	-2.01159	0.0442636
ENSG00000065613	SLK	11824.5	-1.14893	0.586842	-2.28105	0.0225452
ENSG00000145781	COMMD10	1487.05	-1.14911	0.578272	-2.1144	0.0344812
ENSG00000130147	SH3BP4	3298.47	-1.14931	0.660787	-2.74027	0.0061388
ENSG00000140265	ZSCAN29	3177.79	-1.14937	0.559081	-2.12167	0.0338652
ENSG00000249709	ZNF564	1320.65	-1.14953	0.630414	-2.13386	0.0328544
ENSG00000148358	GPR107	7167.81	-1.14954	0.542159	-2.17413	0.0296954
ENSG00000188807	TMEM201	2001.7	-1.14968	0.557567	-2.09443	0.0362218
ENSG00000138193	PLCE1	1845.48	-1.14992	0.564934	-2.12085	0.0339348
ENSG00000142856	ITGB3BP	2146.71	-1.15039	0.555717	-2.09911	0.0358071
ENSG00000108963	DPH1	2746	-1.15061	0.562175	-2.04952	0.040411
ENSG00000156273	BACH1	3511.77	-1.15134	0.64091	-2.64275	0.00822363
ENSG00000066926	FECH	1332.59	-1.15197	0.596348	-2.10909	0.0349366
ENSG00000054965	FAM168A	3603.78	-1.15197	0.590713	-2.09769	0.0359328
ENSG00000170312	CDK1	8600.48	-1.15214	0.547196	-2.21572	0.026711
ENSG00000113240	CLK4	1246.86	-1.15217	0.612582	-2.09204	0.0364345
ENSG00000166348	USP54	6750.26	-1.15237	0.532997	-2.17966	0.0292824
ENSG00000171150	SOCS5	2066.54	-1.15249	0.598168	-2.26168	0.023717
ENSG00000111328	CDK2AP1	3297.37	-1.15266	0.605952	-2.07862	0.0376522
ENSG00000177058	SLC38A9	2741.34	-1.15284	0.580002	-2.12542	0.0335519
ENSG00000123268	ATF1	2541.81	-1.15316	0.555555	-2.11209	0.0346791
ENSG00000096717	SIRT1	3387.11	-1.15419	0.541389	-2.15814	0.0309171
ENSG00000145391	SETD7	3471.62	-1.15438	0.538395	-2.1444	0.0320009
ENSG00000227671	ZNF731P	2264.01	-1.1549	0.632666	-2.48749	0.0128648
ENSG00000063244	U2AF2	20475.9	-1.15493	0.53139	-2.20871	0.027195
ENSG00000166819	PLIN1	155.956	-1.15503	0.722608	-2.9529	0.00314803
ENSG00000254341	SNORD87	55.1524	-1.15503	0.711879	-2.1519	0.0314055
ENSG00000183840	GPR39	1526.78	-1.15591	0.583685	-2.10498	0.0352933
ENSG00000159259	CHAF1B	4523.49	-1.15632	0.534771	-2.16045	0.0307381
ENSG00000124198	ARFGEF2	5048.2	-1.15637	0.536265	-2.19049	0.0284884
ENSG00000131375	CAPN7	1522.6	-1.15639	0.603548	-2.20705	0.0273103
ENSG00000186376	ZNF75D	1185.25	-1.15649	0.569297	-2.04121	0.0412295
ENSG00000115548	KDM3A	4154.01	-1.1575	0.554576	-2.19291	0.0283136
ENSG00000153044	CENPH	3033.74	-1.15781	0.563023	-2.1677	0.0301815
ENSG00000137804	NUSAP1	8766.66	-1.15792	0.688313	-3.61984	0.00029479
ENSG00000133135	RNF128	10258	-1.15807	0.690853	-3.728	0.000193005
ENSG00000197056	ZMYM1	925.481	-1.15924	0.578411	-2.00551	0.0449084
ENSG00000123505	AMD1	3868.02	-1.15945	0.541415	-2.19502	0.0281624
ENSG00000115875	SRSF7	12090.5	-1.15952	0.530752	-2.17856	0.029364
ENSG00000138035	PNPT1	6505.12	-1.1601	0.562438	-2.22182	0.0262958
ENSG00000124831	LRRFIP1	7617.45	-1.16033	0.612691	-2.49885	0.0124596
ENSG00000260493	E2F5-DT	35.7355	-1.16058	0.672262	-2.50609	0.0122075
ENSG00000126216	TUBGCP3	5147.08	-1.16059	0.537129	-2.18915	0.0285856
[truncated: 1,048 more rows]
