# Supplementary material for: Targeting EBV-associated gastric cancer by lytic induction therapy with nanatinostat
Source: Tumour Virus Res. 2026 Jun 27;22:200346. doi: 10.1016/j.tvr.2026.200346 (PMC13332451; doi:10.1016/j.tvr.2026.200346)
Supplement: Multimedia component 4 [file mmc4.xlsx]

## Sheet: Differential expression gene li
Supplementary Table S3: Differentially expressed genes identified in YCCEL1 cells treated with NSTAT vs control for 24 h
ensembl_gene_id	external_gene_name	baseMean	log2FoldChange	lfcSE	stat	pvalue
ENSG00000196431	CRYBA4	3059.47	6.68084	1.22629	5.83872	5.26e-09
ENSG00000135406	PRPH	488.38	6.07137	1.27061	5.34759	8.91e-08
ENSG00000124243	BCAS4	381.158	5.9206	1.27518	5.16546	2.4e-07
ENSG00000129991	TNNI3	1210.07	5.81504	1.23453	4.85709	1.19e-06
ENSG00000150201	FXYD4	333.502	5.63893	1.24821	4.70698	2.51e-06
ENSG00000142538	PTH2	575.619	5.47868	1.29004	4.99167	5.99e-07
ENSG00000175877	TMEM270	502.138	5.47755	1.24331	4.54325	5.54e-06
ENSG00000177469	CAVIN1	151.371	5.41373	1.29344	4.62544	3.74e-06
ENSG00000181781	CIMAP1D	339.309	5.35521	1.25626	4.38324	1.17e-05
ENSG00000184502	GAST	282.963	5.25194	1.29615	4.59187	4.39e-06
ENSG00000162438	CTRC	175.269	5.21741	1.29792	4.45002	8.59e-06
ENSG00000128564	VGF	6099.11	5.16838	1.18076	4.53601	5.73e-06
ENSG00000166670	MMP10	5566.78	5.09352	1.20784	4.34681	1.38e-05
ENSG00000105048	TNNT1	8195.66	5.05463	1.18829	4.33096	1.48e-05
ENSG00000125726	CD70	173.893	4.97663	1.30548	4.26552	1.99e-05
ENSG00000143546	S100A8	430.06	4.9752	1.2769	3.94278	8.05e-05
ENSG00000116701	NCF2	203.859	4.94005	1.27185	4.3793	1.19e-05
ENSG00000244468	TM4SF18-AS1	134.068	4.90972	1.30848	4.16388	3.13e-05
ENSG00000131050	BPIFA2	124.689	4.89056	1.30945	4.14419	3.41e-05
ENSG00000112280	COL9A1	148.395	4.87114	1.30928	4.15314	3.28e-05
ENSG00000133665	DYDC2	84.9071	4.8025	1.31552	4.07739	4.55e-05
ENSG00000186198	SLC51B	94.2514	4.77295	1.3151	4.03933	5.36e-05
ENSG00000226928	RPS14P4	200.952	4.70696	1.31512	4.12169	3.76e-05
ENSG00000234444	ZNF736	125.724	4.68586	1.31588	3.99185	6.56e-05
ENSG00000175591	P2RY2	539.041	4.67031	1.2781	4.62771	3.7e-06
ENSG00000189143	CLDN4	28972.5	4.63382	1.18892	4.12141	3.77e-05
ENSG00000142875	PRKACB	346.465	4.61465	1.27472	4.41022	1.03e-05
ENSG00000265107	GJA5	118.373	4.61193	1.31852	3.92804	8.56e-05
ENSG00000141434	MEP1B	82.9027	4.59981	1.32116	3.88664	0.00010164
ENSG00000229388	TAF12-DT	118.017	4.57706	1.3197	3.90374	9.47e-05
ENSG00000242860	RN7SL180P	569.089	4.57689	1.27697	3.28952	0.00100359
ENSG00000254948	OR7E158P	109.079	4.57123	1.32011	3.88061	0.000104194
ENSG00000197632	SERPINB2	1150.45	4.55127	1.2967	2.82755	0.00469051
ENSG00000183629	GOLGA8G	115.36	4.54819	1.32073	3.87836	0.000105163
ENSG00000231789	PIK3CD-AS2	80.1524	4.54104	1.32312	3.83437	0.000125885
ENSG00000283071	LBHD2	220.771	4.53662	1.32186	3.97977	6.9e-05
ENSG00000175084	DES	131.107	4.5112	1.27481	3.64128	0.000271289
ENSG00000205277	MUC12	119.604	4.4833	1.3229	3.83792	0.000124083
ENSG00000134765	DSC1	299.356	4.47165	1.2713	4.21375	2.51e-05
ENSG00000006747	SCIN	79.3459	4.46625	1.3253	3.76571	0.000166079
ENSG00000261949	GFY	331.957	4.45104	1.20391	3.79641	0.000146804
ENSG00000168280	KIF5C	97.0343	4.42141	1.32547	3.75135	0.000175888
ENSG00000140986	RPL3L	104.555	4.39459	1.32617	3.74485	0.000180501
ENSG00000273082	LARGE1-AS1	58.7462	4.35946	1.3317	3.70345	0.000212689
ENSG00000188833	ENTPD8	7617.87	4.3594	1.20678	3.96413	7.37e-05
ENSG00000260979	USP7-AS1	116.636	4.34602	1.28555	3.43724	0.000587666
ENSG00000235899	LINC01564	78.8024	4.33783	1.32908	3.65121	0.000261005
ENSG00000178934	LGALS7B	1040.09	4.33206	1.23651	3.7144	0.000203683
ENSG00000087128	TMPRSS11E	462.816	4.3312	1.30924	2.78679	0.00532332
ENSG00000116329	OPRD1	62.8792	4.27349	1.33298	3.60597	0.000310991
ENSG00000237523	LINC00857	146.502	4.26544	1.33103	3.65285	0.00025935
ENSG00000203722	RAET1G	333.749	4.26528	1.2114	3.63158	0.000281693
ENSG00000198832	SELENOM	538.456	4.26417	1.22764	3.60134	0.000316579
ENSG00000173068	BNC2	82.2483	4.26359	1.33126	3.60535	0.000311734
ENSG00000106123	EPHB6	1553.55	4.25749	1.20945	3.8173	0.000134922
ENSG00000252186	RNU6-781P	95.7864	4.23823	1.33167	3.60262	0.000315029
ENSG00000189001	SBSN	489.85	4.22792	1.27896	4.27676	1.9e-05
ENSG00000266964	FXYD1	19091.8	4.22631	1.25294	3.32962	0.000869636
ENSG00000244588	RAD21L1	66.8513	4.21169	1.33399	3.54026	0.000399734
ENSG00000173267	SNCG	166.924	4.18409	1.26552	3.43494	0.00059268
ENSG00000130720	FIBCD1	103.893	4.15845	1.28028	3.44455	0.000572013
ENSG00000196503	ARL9	112.423	4.15343	1.33466	3.52506	0.00042339
ENSG00000155099	PIP4P2	84.455	4.13644	1.33535	3.5012	0.000463166
ENSG00000143921	ABCG8	120.299	4.12712	1.33578	3.49288	0.000477836
ENSG00000144857	BOC	114.723	4.10605	1.33646	3.46986	0.000520734
ENSG00000260132	UNKL-AS1	100.03	4.0979	1.33656	3.46541	0.000529423
ENSG00000271874	RAI14-DT	88.2181	4.08438	1.29501	3.20965	0.00132895
ENSG00000236048	SSBL5P	153.05	4.08381	1.27538	3.20627	0.00134466
ENSG00000236539	HNRNPA1P54	304.354	4.07178	1.32767	2.4259	0.0152703
ENSG00000188933	USP32P1	171	4.05422	1.22541	3.32604	0.000880886
ENSG00000167772	ANGPTL4	881.289	4.04965	1.2766	3.03412	0.00241239
ENSG00000170011	MYRIP	72.6823	4.04856	1.33865	3.41405	0.000640055
ENSG00000257893	LINC02404	208.767	4.04332	1.32239	2.64329	0.00821048
ENSG00000183971	NPW	392.23	4.03392	1.25806	2.79806	0.00514109
ENSG00000243819	RN7SL832P	466.852	4.02484	1.24507	3.40168	0.00066972
ENSG00000128510	CPA4	422.01	4.02402	1.30067	2.46179	0.0138247
ENSG00000131187	F12	165.434	4.02248	1.2796	3.07736	0.00208846
ENSG00000227053	MUC12-AS1	73.9586	4.01857	1.29422	3.32376	0.00088814
ENSG00000237009	GLIS3-AS1	109.287	4.01505	1.27858	3.32374	0.000888198
ENSG00000187988	KCTD9P3	135.477	4.01389	1.29697	2.97623	0.00291814
ENSG00000118257	NRP2	157.497	4.0088	1.22838	3.31579	0.000913836
ENSG00000175676	GOLGA8DP	64.1859	4.00189	1.34062	3.36783	0.000757632
ENSG00000182459	TEX19	257.868	3.98877	1.22778	3.50549	0.000455775
ENSG00000221946	FXYD7	1118.68	3.97109	1.24575	3.62278	0.000291455
ENSG00000140749	IGSF6	63.388	3.96137	1.34193	3.33165	0.000863341
ENSG00000275221	H2AC15	115.515	3.94139	1.25556	3.04185	0.00235128
ENSG00000101210	EEF1A2	226.282	3.92649	1.32922	2.30703	0.0210533
ENSG00000184194	GPR173	45.6908	3.84398	1.34747	3.23586	0.00121277
ENSG00000071909	MYO3B	437.924	3.81573	1.19489	3.25077	0.00115093
ENSG00000144908	ALDH1L1	576.186	3.80669	1.22235	3.30354	0.00095471
ENSG00000228705	LINC00659	1886.68	3.80225	1.20525	3.33929	0.000839921
ENSG00000213892	CEACAM16	180.757	3.79983	1.26482	3.06974	0.00214243
ENSG00000234884	GRK3-AS1	63.9141	3.79212	1.34718	3.15857	0.00158547
ENSG00000230319	TTLL1-AS1	292.205	3.79068	1.31501	2.08418	0.0371436
ENSG00000181085	MAPK15	379.082	3.76839	1.22083	3.12494	0.00177841
ENSG00000180730	SHISA2	61.4357	3.76693	1.34804	3.13568	0.00171455
ENSG00000185664	PMEL	7117.65	3.75726	1.18071	3.2408	0.00119194
ENSG00000178531	CTXN1	159.476	3.74903	1.30854	3.63519	0.000277775
ENSG00000198732	SMOC1	214.407	3.74849	1.26354	2.95428	0.00313398
ENSG00000230084	ZBTB47-AS1	85.7607	3.73603	1.29344	2.9326	0.00336139
ENSG00000244265	SIAH2-AS1	64.3555	3.73148	1.34912	3.08479	0.00203699
ENSG00000198879	SFMBT2	150.183	3.72902	1.26853	3.18929	0.00142622
ENSG00000196668	LINC00173	353.717	3.72421	1.20675	3.08145	0.00205993
ENSG00000060566	CREB3L3	1216.36	3.70117	1.2225	3.15846	0.00158605
ENSG00000144460	NYAP2	32.7049	3.69106	1.35505	3.19893	0.00137941
ENSG00000185909	KLHDC8B	149.449	3.69052	1.33288	2.12214	0.0338258
ENSG00000187824	TMEM220	400.893	3.67376	1.35847	2.89826	0.00375244
ENSG00000164904	ALDH7A1	369.292	3.66687	1.35848	2.87582	0.00402974
ENSG00000238269	PAGE2B	94.6433	3.65609	1.28647	2.92678	0.00342494
ENSG00000168658	VWA3B	231.084	3.65485	1.3024	3.78938	0.000151025
ENSG00000011600	TYROBP	323.441	3.65257	1.35856	2.83853	0.0045322
ENSG00000166448	TMEM130	59.2657	3.65015	1.31238	2.82667	0.00470342
ENSG00000254445	HSPB2-C11orf52	1156.83	3.64819	1.36051	3.1523	0.00161987
ENSG00000141316	SPACA3	135.194	3.64288	1.28019	2.80049	0.00510246
ENSG00000238120	LINC01589	138.656	3.61647	1.27071	3.05638	0.00224027
ENSG00000149968	MMP3	45.5039	3.60766	1.35364	3.00998	0.00261263
ENSG00000255082	GRM5-AS1	216.866	3.58456	1.35939	2.71675	0.0065926
ENSG00000272068	BCAN-AS1	875.959	3.57769	1.20235	2.95151	0.00316229
ENSG00000242791	PFN2-AS1	126.542	3.57354	1.27743	2.82863	0.00467483
ENSG00000248290	TNXA	46.5718	3.56591	1.34133	2.66938	0.00759914
ENSG00000257605	MYG1-AS1	198.278	3.56392	1.3597	2.68718	0.00720591
ENSG00000257467	PPFIA2-AS1	194.56	3.5593	1.35978	2.68083	0.00734395
ENSG00000018280	SLC11A1	1578.44	3.55308	1.23625	2.89345	0.00381034
ENSG00000167780	SOAT2	120.327	3.55229	1.33559	2.01579	0.0438223
ENSG00000185681	MORN5	220.101	3.54353	1.21192	2.96812	0.00299631
ENSG00000149557	FEZ1	238.918	3.54266	1.23193	3.18352	0.00145495
ENSG00000124785	NRN1	181.548	3.54164	1.36006	2.65727	0.00787756
ENSG00000185070	FLRT2	36.7444	3.54046	1.35655	2.97837	0.00289783
ENSG00000007174	DNAH9	170.615	3.53992	1.28209	3.43067	0.000602083
ENSG00000072818	ACAP1	2885.28	3.53594	1.23826	2.91198	0.00359143
ENSG00000166546	BEAN1	79.3775	3.52874	1.3016	2.67883	0.007388
ENSG00000111249	CUX2	43.4667	3.52288	1.35605	2.92605	0.00343292
ENSG00000100097	LGALS1	230435	3.52155	1.23905	2.95609	0.00311571
ENSG00000186417	GLDN	166.058	3.51707	1.36047	2.62613	0.00863618
ENSG00000136404	TM6SF1	163.579	3.51272	1.36054	2.62079	0.00877272
ENSG00000124116	WFDC3	293.213	3.5104	1.25998	3.26644	0.00108909
ENSG00000205106	LINC02716	113.683	3.50608	1.31481	3.38359	0.000715459
ENSG00000169946	ZFPM2	32.5006	3.50454	1.35848	2.98131	0.00287014
ENSG00000207496	SNORA7A	138.719	3.50367	1.31621	2.43216	0.0150091
ENSG00000188037	CLCN1	153.665	3.494	1.36086	2.59828	0.00936933
ENSG00000121351	IAPP	151.806	3.49023	1.36093	2.59384	0.00949113
ENSG00000154654	NCAM2	151.806	3.49023	1.36093	2.59384	0.00949113
ENSG00000056487	PHF21B	151.187	3.48896	1.36095	2.59234	0.00953249
ENSG00000127951	FGL2	573.656	3.48329	1.19596	2.96587	0.00301827
ENSG00000230980	RPL36AP39	177.806	3.48222	1.32027	3.37779	0.000730715
ENSG00000154975	CA10	146.85	3.47976	1.36111	2.58164	0.00983325
ENSG00000147465	STAR	132.444	3.47165	1.28939	2.50821	0.0121344
ENSG00000254042	SLIT3-AS2	155.326	3.46866	1.25425	3.00838	0.00262643
ENSG00000177791	MYOZ1	141.893	3.46862	1.36131	2.56887	0.0102029
ENSG00000259520	SLC28A2-AS1	138.794	3.46128	1.36144	2.56059	0.0104495
ENSG00000250327	RPSAP70	136.936	3.45674	1.36152	2.5555	0.0106036
ENSG00000175899	A2M	87.711	3.45593	1.36131	2.74448	0.0060606
ENSG00000184795	UNC93B5	136.316	3.4552	1.36155	2.55378	0.010656
ENSG00000242512	LINC01206	136.316	3.4552	1.36155	2.55378	0.010656
ENSG00000237338	FTCD-AS1	133.838	3.44891	1.36166	2.5468	0.0108715
ENSG00000160282	FTCD	413.454	3.44697	1.20793	2.91996	0.00350071
ENSG00000144792	ZNF660	131.979	3.44406	1.36175	2.54146	0.0110392
ENSG00000283439	SPEM3	131.359	3.44242	1.36178	2.53965	0.0110963
ENSG00000255096	OR5B10P	128.881	3.4357	1.3619	2.53232	0.0113312
ENSG00000221643	SNORA77	39.756	3.43521	1.34619	2.56177	0.0104141
ENSG00000082126	MPP4	127.022	3.4305	1.36199	2.52669	0.0115144
ENSG00000234373	SNX18P7	125.163	3.42518	1.36208	2.52095	0.0117039
ENSG00000074317	SNCB	201.297	3.4246	1.31913	3.44233	0.000576716
ENSG00000115194	SLC30A3	123.924	3.42154	1.36215	2.51706	0.0118339
ENSG00000168481	LGI3	123.924	3.42154	1.36215	2.51706	0.0118339
ENSG00000254300	LINC01111	123.924	3.42154	1.36215	2.51706	0.0118339
ENSG00000177494	ZBED2	31.3461	3.416	1.36046	2.89423	0.0038009
ENSG00000237595	LINC01275	44.3691	3.41538	1.31996	2.86935	0.00411314
ENSG00000268186	ZNF114-AS1	40.81	3.41438	1.359	2.81472	0.00488197
ENSG00000242142	SERBP1P3	214.712	3.41244	1.26978	2.53323	0.0113016
ENSG00000213770	FAM210CP	120.826	3.41218	1.36232	2.5071	0.0121725
ENSG00000239397	RPL13AP21	28.6981	3.41208	1.36147	2.93546	0.00333055
ENSG00000152582	SPEF2	120.206	3.41026	1.36235	2.50508	0.0122422
ENSG00000183196	CHST6	115.365	3.40984	1.27676	2.87846	0.00399625
ENSG00000153930	ANKFN1	464.503	3.40964	1.19485	2.9036	0.00368901
ENSG00000268535	MTDHP4	118.967	3.40636	1.36242	2.50098	0.0123851
ENSG00000166800	LDHAL6A	117.727	3.40239	1.36249	2.49681	0.0125316
ENSG00000042062	RIPOR3	126.939	3.39663	1.26519	2.69408	0.00705827
ENSG00000162624	LHX8	114.01	3.39004	1.36272	2.48395	0.0129932
ENSG00000213559	HNRNPA1P64	114.01	3.39004	1.36272	2.48395	0.0129932
ENSG00000225465	RFPL1S	113.39	3.38791	1.36276	2.48176	0.0130736
ENSG00000260284	TPSP2	63.1827	3.38267	1.30744	2.61797	0.00884548
ENSG00000113532	ST8SIA4	111.531	3.38141	1.36287	2.47507	0.0133211
ENSG00000237499	WAKMAR2	281.22	3.38071	1.22094	2.79356	0.00521321
ENSG00000131355	ADGRE3	110.912	3.3792	1.36291	2.4728	0.0134058
ENSG00000226200	SGMS1-AS1	929.335	3.36996	1.24872	3.23891	0.00119989
ENSG00000214736	TOMM6	6215.67	3.36916	1.30695	2.12519	0.0335704
ENSG00000207165	SNORA70	106.499	3.36022	1.31923	2.31866	0.0204136
ENSG00000257838	OTOAP1	114.209	3.35783	1.32851	3.00046	0.00269572
ENSG00000170921	TANC2	27.7934	3.35409	1.36357	2.89291	0.00381689
ENSG00000100181	TPTEP1	104.096	3.35342	1.36338	2.44674	0.0144156
ENSG00000102879	CORO1A	466.534	3.35019	1.22973	3.04014	0.00236471
ENSG00000182771	GRID1	71.8446	3.34883	1.36364	2.64223	0.00823631
ENSG00000161944	ASGR2	120.886	3.34474	1.28175	2.57679	0.0099723
ENSG00000216624	GAPDHP72	49.8616	3.34419	1.28714	2.66677	0.00765843
ENSG00000261739	GOLGA8S	26.1418	3.3398	1.35238	2.65893	0.00783883
ENSG00000166473	PKD1L2	129.97	3.33304	1.23284	2.8396	0.00451695
ENSG00000177669	MBOAT4	69.8836	3.33298	1.36397	2.62755	0.00860029
ENSG00000196420	S100A5	46.1282	3.33229	1.29614	2.67666	0.00743609
ENSG00000196754	S100A2	5199.83	3.32944	1.24922	2.71325	0.00666259
ENSG00000268621	IGFL2-AS1	1745.32	3.32669	1.2048	2.88064	0.00396868
ENSG00000283016	ATP5MC1P2	185.8	3.3218	1.24095	2.50552	0.0122273
ENSG00000115596	WNT6	94.182	3.31039	1.36414	2.40447	0.0161961
ENSG00000168032	ENTPD3	93.5623	3.30745	1.36419	2.40163	0.0163223
ENSG00000223525	RABGAP1L-IT1	91.7035	3.29843	1.36435	2.39296	0.0167131
ENSG00000183643	C15orf32	91.0839	3.29536	1.3644	2.39002	0.0168476
ENSG00000170703	TTLL6	162.87	3.29532	1.21745	2.74713	0.00601191
ENSG00000165120	SSMEM1	24.2846	3.29022	1.36504	2.90031	0.00372798
ENSG00000129990	SYT5	77.6427	3.2838	1.32196	3.14318	0.00167125
ENSG00000220924	OSTCP4	87.9858	3.27946	1.36468	2.37491	0.017553
ENSG00000265369	PCAT18	87.3662	3.27617	1.36474	2.37181	0.0177014
ENSG00000184163	C1QTNF12	1575.58	3.27458	1.22294	2.43575	0.0148608
ENSG00000231407	GORAB-AS1	238.599	3.27441	1.2092	2.77377	0.00554102
ENSG00000245750	DRAIC	104.149	3.27402	1.28559	2.5466	0.0108779
ENSG00000267291	MAP4K1-AS1	1053.66	3.27329	1.20632	2.66747	0.00764248
ENSG00000144821	MYH15	701.241	3.271	1.1894	2.76579	0.00567845
ENSG00000226279	RPL12P10	84.8877	3.26261	1.36497	2.35908	0.0183205
ENSG00000253218	KLF3P1	84.8877	3.26261	1.36497	2.35908	0.0183205
ENSG00000167656	LY6D	84.2681	3.25912	1.36503	2.35582	0.0184821
ENSG00000186150	UBL4B	84.2681	3.25912	1.36503	2.35582	0.0184821
ENSG00000248456	LINC02485	84.2681	3.25912	1.36503	2.35582	0.0184821
ENSG00000256463	SALL3	83.6485	3.25559	1.36509	2.35254	0.0186458
ENSG00000130528	HRC	208.781	3.25548	1.23643	2.58324	0.0097877
ENSG00000006788	MYH13	138.06	3.23576	1.31798	3.31406	0.000919502
ENSG00000145708	CRHBP	79.9307	3.23347	1.36546	2.33209	0.0196961
ENSG00000251230	MIR3945HG	78.0719	3.22178	1.36566	2.3214	0.0202653
ENSG00000203778	FAM229B	1765.82	3.2211	1.20104	2.68751	0.00719879
ENSG00000083067	TRPM3	85.5239	3.21621	1.29725	2.41625	0.0156812
ENSG00000112294	ALDH5A1	225.566	3.21289	1.31387	3.51864	0.000433762
ENSG00000235613	NSRP1P1	29.8352	3.20694	1.36454	2.68107	0.0073387
ENSG00000148826	NKX6-2	447.313	3.20414	1.23362	2.32709	0.0199604
ENSG00000207550	MIR99B	34.4355	3.20355	1.36413	2.60805	0.00910597
ENSG00000200763	RNU6-961P	74.9738	3.20127	1.36599	2.30281	0.0212895
ENSG00000166866	MYO1A	541.332	3.19143	1.19197	2.7091	0.00674662
ENSG00000117598	PLPPR5	73.1149	3.1883	1.3662	2.29117	0.0219533
ENSG00000124208	PEDS1-UBE2V1	73.1149	3.1883	1.3662	2.29117	0.0219533
ENSG00000266401	DLGAP1-AS6	197.007	3.18108	1.21305	2.68265	0.00730407
ENSG00000222041	CYTOR	1143.07	3.17604	1.24043	2.64791	0.00809907
ENSG00000154016	GRAP	22.2475	3.17505	1.36715	2.81977	0.00480585
ENSG00000164035	EMCN	71.2561	3.1748	1.36641	2.27917	0.0226572
ENSG00000158555	GDPD5	188.165	3.17161	1.22973	2.59135	0.00956012
ENSG00000173269	MMRN2	430.085	3.17131	1.19441	2.68737	0.00720172
ENSG00000146926	ASB10	70.6365	3.17017	1.36648	2.27508	0.022901
ENSG00000270739	THAP5P2	70.6365	3.17017	1.36648	2.27508	0.022901
ENSG00000007129	CEACAM21	259.32	3.167	1.23153	2.63957	0.00830105
ENSG00000185955	SPACDR	463.561	3.16571	1.20368	2.53745	0.0111662
ENSG00000132026	RTBDN	1049.54	3.16421	1.20644	2.57716	0.00996145
ENSG00000249838	SUMO2P7	68.7776	3.1559	1.3667	2.26245	0.0236698
ENSG00000250067	YJEFN3	7666.64	3.15512	1.23457	2.66747	0.00764239
ENSG00000251563	IARS2P1	133.144	3.15106	1.26021	2.68079	0.00734488
ENSG00000111087	GLI1	546.574	3.14815	1.19135	2.67561	0.00745943
ENSG00000172752	COL6A5	434.071	3.1473	1.19408	2.66537	0.00769044
ENSG00000276900	AMN1-AS1	2465.73	3.14467	1.21485	2.70273	0.0068772
ENSG00000223882	ABCC5-AS1	66.2991	3.1359	1.367	2.24489	0.0247755
ENSG00000166736	HTR3A	451.995	3.13467	1.25242	2.97491	0.00293077
ENSG00000169059	VCX3A	81.6734	3.13159	1.29146	2.53871	0.0111261
ENSG00000138028	CGREF1	174.69	3.12852	1.22165	2.55129	0.0107324
ENSG00000163220	S100A9	1460.39	3.12703	1.24902	2.67475	0.00747848
ENSG00000114455	HHLA2	49.7385	3.11835	1.36781	2.43778	0.0147777
ENSG00000106991	ENG	207.274	3.11531	1.27913	2.77672	0.00549107
ENSG00000274747	RN7SL627P	63.2011	3.1092	1.36738	2.22173	0.0263014
ENSG00000236393	LINC03099	49.0255	3.10836	1.36795	2.42929	0.0151284
ENSG00000238290	ERRFI1-DT	651.038	3.10711	1.28963	2.5628	0.0103831
ENSG00000160013	PTGIR	62.5814	3.10361	1.36746	2.21692	0.0266289
ENSG00000243560	RN7SL364P	251.623	3.10043	1.26644	2.13713	0.0325874
ENSG00000239732	TLR9	718.191	3.09973	1.20892	2.44473	0.0144961
ENSG00000006468	ETV1	48.3124	3.09814	1.3681	2.42064	0.0154933
ENSG00000106034	CPED1	48.3124	3.09814	1.3681	2.42064	0.0154933
ENSG00000159217	IGF2BP1	61.9618	3.09794	1.36754	2.21205	0.0269632
ENSG00000227115	LINC01630	375.739	3.09616	1.21399	2.60627	0.00915355
ENSG00000170006	TMEM154	48.1341	3.09555	1.36813	2.41846	0.0155863
ENSG00000156218	ADAMTSL3	60.7226	3.08633	1.3677	2.20213	0.0276562
ENSG00000235527	HIPK1-AS1	300.818	3.08547	1.25272	2.25911	0.0238765
ENSG00000225756	DBH-AS1	60.103	3.08038	1.36778	2.19707	0.0280154
ENSG00000178462	TUBAL3	47.0644	3.07972	1.36835	2.4052	0.0161638
ENSG00000131055	COX4I2	59.4833	3.07434	1.36786	2.19194	0.0283835
ENSG00000226543	MYL6P1	59.4833	3.07434	1.36786	2.19194	0.0283835
ENSG00000122735	DNAI1	507.533	3.07228	1.19407	2.57815	0.0099332
ENSG00000229276	REV3L-IT1	58.8637	3.06821	1.36794	2.18675	0.0287608
ENSG00000243568	RPL21P115	58.8637	3.06821	1.36794	2.18675	0.0287608
ENSG00000278570	NR2E3	58.8637	3.06821	1.36794	2.18675	0.0287608
ENSG00000131401	NAPSB	155.454	3.06546	1.33884	2.74054	0.00613388
ENSG00000165802	NSMF	108969	3.06327	1.18306	2.60903	0.00907981
ENSG00000177369	FLJ40194	58.2441	3.06197	1.36802	2.18148	0.0291476
ENSG00000272602	ZNF595	58.2441	3.06197	1.36802	2.18148	0.0291476
ENSG00000223638	RFPL4A	45.6382	3.05776	1.36863	2.38622	0.0170224
ENSG00000118322	ATP10B	57.5671	3.0559	1.31478	2.82889	0.00467098
ENSG00000176887	SOX11	57.6245	3.05563	1.3681	2.17613	0.0295452
ENSG00000229361	UBTFL7	57.6245	3.05563	1.3681	2.17613	0.0295452
ENSG00000126218	F10	198.459	3.04675	1.25108	2.22342	0.0261874
ENSG00000187479	C11orf96	56.3853	3.04263	1.36826	2.16524	0.0303696
ENSG00000128310	GALR3	120.224	3.04107	1.28337	2.28199	0.0224901
ENSG00000167646	DNAAF3	1012.27	3.03868	1.1974	2.56538	0.0103063
ENSG00000197540	GZMM	334.79	3.03467	1.33098	3.26624	0.00108987
ENSG00000112769	LAMA4	279.917	3.02864	1.34201	2.79192	0.00523965
ENSG00000267436	MFSD12-AS1	686.079	3.02078	1.25387	2.20497	0.0274559
ENSG00000226453	LINC02542	98.6619	3.02071	1.2414	2.531	0.0113737
ENSG00000224321	RPL12P14	53.9068	3.01529	1.36858	2.1425	0.0321536
ENSG00000243404	RPL35AP32	53.9068	3.01529	1.36858	2.1425	0.0321536
ENSG00000255652	LINC02963	53.2872	3.00815	1.36867	2.1366	0.0326303
ENSG00000178297	TMPRSS9	148.489	3.00511	1.22279	2.49795	0.0124914
ENSG00000122591	HYCC1	23.1976	3.00498	1.36839	2.5548	0.010625
ENSG00000164729	SLC35G3	52.6675	3.00089	1.36875	2.13062	0.0331203
ENSG00000165702	GFI1B	182.213	3.00005	1.21761	2.45422	0.014119
ENSG00000072952	IRAG1	162.554	2.99443	1.33428	2.90588	0.00366221
ENSG00000121377	TAS2R7	52.0479	2.9935	1.36882	2.12455	0.033624
ENSG00000201119	RNU1-33P	52.0479	2.9935	1.36882	2.12455	0.033624
ENSG00000154734	ADAMTS1	41.3597	2.98539	1.36944	2.32768	0.0199293
ENSG00000267641	BNIP3P16	112.662	2.98441	1.2784	2.45419	0.0141201
ENSG00000155052	CNTNAP5	50.8087	2.97828	1.36898	2.11214	0.0346748
ENSG00000205215	KRT17P7	50.8087	2.97828	1.36898	2.11214	0.0346748
ENSG00000250318	RPL13AP26	50.8087	2.97828	1.36898	2.11214	0.0346748
ENSG00000162711	NLRP3	22.578	2.97714	1.36875	2.53518	0.0112389
ENSG00000197079	KRT35	40.8248	2.97558	1.36954	2.31974	0.0203547
ENSG00000111674	ENO2	640.704	2.97317	1.23642	2.45922	0.0139239
ENSG00000205078	SYCE1L	2523.84	2.97214	1.24312	2.32595	0.0200213
ENSG00000126856	PRDM7	368.251	2.96613	1.2531	2.31837	0.0204292
ENSG00000163576	EFHB	163.062	2.95864	1.25028	2.31588	0.0205647
ENSG00000214019	RBM39P1	127.432	2.95526	1.29465	2.1311	0.0330813
ENSG00000213402	PTPRCAP	2547.91	2.9544	1.23481	2.33023	0.0197942
ENSG00000198542	ITGBL1	39.5769	2.95195	1.36975	2.30074	0.0214063
ENSG00000110693	SOX6	225.365	2.93911	1.25951	2.23608	0.0253465
ENSG00000008311	AASS	47.7106	2.93778	1.36936	2.07936	0.0375846
ENSG00000170667	RASA4B	1648.37	2.93523	1.18843	2.3539	0.0185779
ENSG00000130368	MAS1	47.091	2.9292	1.36944	2.07248	0.0382206
ENSG00000128739	SNRPN	38.329	2.92724	1.36994	2.28105	0.0225456
ENSG00000205177	C11orf91	341.34	2.92118	1.25203	2.25787	0.0239538
ENSG00000102452	NALCN	46.4714	2.92046	1.36951	2.06549	0.0388764
ENSG00000260239	LINC02533	46.4714	2.92046	1.36951	2.06549	0.0388764
ENSG00000145362	ANK2	84.5563	2.9153	1.31713	3.02646	0.00247432
ENSG00000214203	RPS4XP1	45.8517	2.91154	1.36958	2.05839	0.0395529
ENSG00000240045	STRIT1	47.732	2.90814	1.34444	2.58524	0.00973119
ENSG00000166704	ZNF606	37.2593	2.90512	1.37009	2.26352	0.0236039
ENSG00000224672	RPL17P10	96.6852	2.90469	1.2682	2.22313	0.0262073
ENSG00000077092	RARB	36.7245	2.89372	1.37016	2.25453	0.0241631
ENSG00000173338	KCNK7	592.439	2.89173	1.19028	2.45356	0.0141449
ENSG00000100314	CABP7	367.081	2.89063	1.23356	2.22612	0.0260063
ENSG00000142347	MYO1F	251.452	2.89019	1.20606	2.41223	0.0158551
ENSG00000171431	KRT20	36.5462	2.88987	1.37018	2.25149	0.0243543
ENSG00000176020	AMIGO3	157.257	2.8888	1.2986	2.85532	0.00429936
ENSG00000174326	SLC16A11	146.829	2.88167	1.26023	2.2535	0.0242277
ENSG00000179141	MTUS2-AS1	68.5906	2.87769	1.29829	2.39283	0.016719
ENSG00000168491	CCDC110	35.6549	2.8702	1.37028	2.23611	0.0253449
ENSG00000165269	AQP7	263.04	2.86964	1.24212	2.27705	0.0227832
ENSG00000009790	TRAF3IP3	206.31	2.86416	1.334	2.96843	0.00299327
ENSG00000134539	KLRD1	42.7537	2.86413	1.3699	2.021	0.04328
ENSG00000186526	CYP4F8	122.797	2.8627	1.32241	3.09951	0.0019384
ENSG00000185332	TMEM105	160.193	2.84835	1.24204	2.2067	0.027335
ENSG00000120885	CLU	36777.2	2.84318	1.19182	2.43288	0.0149793
ENSG00000254275	LINC00824	20.5409	2.84218	1.36992	2.42207	0.0154324
ENSG00000262165	C17orf114	148.502	2.84178	1.32599	3.0881	0.00201439
ENSG00000183486	MX2	239.806	2.84148	1.21716	2.3401	0.0192786
ENSG00000144130	NT5DC4	191.774	2.83846	1.22694	2.39242	0.0167378
ENSG00000103145	HCFC1R1	16447.1	2.83255	1.23802	2.27309	0.0230209
ENSG00000155265	GOLGA7B	3172.48	2.83073	1.26546	2.58795	0.00965492
ENSG00000211513	MIR320E	229.611	2.83067	1.26536	2.11359	0.0345499
ENSG00000237214	RPS9P2	82.6429	2.8258	1.2687	2.03735	0.0416149
ENSG00000184697	CLDN6	148.969	2.8251	1.22982	2.25849	0.023915
ENSG00000271869	DCTN6-DT	3468.82	2.81741	1.24008	2.11326	0.0345782
ENSG00000160868	CYP3A4	60.0364	2.81668	1.33191	2.82067	0.00479228
ENSG00000182621	PLCB1	193.813	2.81494	1.23196	2.36588	0.0179874
ENSG00000235034	C19orf81	282.282	2.81493	1.25935	2.58408	0.009764
ENSG00000227488	GAGE12D	39.6556	2.81143	1.37014	1.98014	0.0476878
ENSG00000163364	LINC01116	19.9213	2.8101	1.3701	2.39971	0.0164079
ENSG00000259630	FABP5P9	22.3794	2.80974	1.35596	2.39141	0.0167836
ENSG00000122432	SPATA1	211.973	2.80524	1.29381	2.66234	0.00775989
ENSG00000254531	PPP3CA-DT	6544.48	2.80264	1.21759	2.21701	0.0266225
ENSG00000205822	TPTE2P6	32.8025	2.80235	1.37049	2.18356	0.0289949
ENSG00000259841	LINC01566	39.0359	2.80017	1.37017	1.9715	0.0486662
ENSG00000230076	RPL10P6	23.8313	2.79936	1.3595	2.02679	0.0426835
ENSG00000025708	TYMP	27946.6	2.79609	1.23667	2.24072	0.0250443
ENSG00000254338	MAFA-AS1	521.821	2.79482	1.24071	2.04321	0.0410316
ENSG00000198624	CCDC69	4651.4	2.79342	1.19192	2.37012	0.0177822
ENSG00000132329	RAMP1	1493.96	2.7896	1.20365	2.1915	0.0284157
ENSG00000223956	LINC01767	568.977	2.78737	1.26809	2.07077	0.0383803
ENSG00000149926	TLCD3B	380.666	2.78184	1.20739	2.25579	0.0240838
ENSG00000160460	SPTBN4	2012.73	2.78158	1.19744	2.29866	0.0215241
ENSG00000247699	FABP6-AS1	196.067	2.78121	1.26228	2.10312	0.0354554
ENSG00000249532	MIR302CHG	31.9111	2.77944	1.37051	2.16604	0.0303081
ENSG00000205307	SAP25	623.756	2.77753	1.24478	2.03898	0.041452
ENSG00000267416	HEATR6-DT	474.364	2.77678	1.29155	1.99578	0.0459581
ENSG00000233922	LINC01694	31.7328	2.77475	1.37051	2.16247	0.0305819
ENSG00000259736	CRTC3-AS1	171.751	2.77257	1.26184	2.29133	0.0219445
ENSG00000176933	TOB2P1	89.332	2.75122	1.28313	2.26899	0.0232687
ENSG00000187134	AKR1C1	391.894	2.74803	1.1961	2.33934	0.0193181
ENSG00000272523	LINC01023	669.604	2.74442	1.20655	2.17843	0.0293742
ENSG00000173080	RXFP4	647.703	2.74426	1.2331	2.13967	0.0323818
ENSG00000262406	MMP12	30.3066	2.73592	1.37046	2.13306	0.0329201
ENSG00000132465	JCHAIN	109.289	2.73198	1.27854	2.35533	0.0185061
ENSG00000233760	LINC03095	385.181	2.73059	1.2027	2.33097	0.0197551
ENSG00000099957	P2RX6	90.561	2.72756	1.29638	2.68339	0.00728808
ENSG00000160593	JAML	1764.32	2.72733	1.21835	2.29619	0.021665
ENSG00000100218	RSPH14	622.872	2.72382	1.21316	2.17909	0.0293251
ENSG00000233560	KRT8P39	149.933	2.72329	1.29652	2.06715	0.0387201
ENSG00000263934	SNORD3A	591.909	2.72276	1.22925	2.18172	0.0291306
ENSG00000224383	PRR29	30.2953	2.72237	1.31554	2.12275	0.0337752
ENSG00000138185	ENTPD1	559.18	2.71969	1.19387	2.23288	0.025557
ENSG00000065989	PDE4A	139.79	2.71516	1.2859	2.27375	0.0229808
ENSG00000100867	DHRS2	2311.27	2.71144	1.19154	2.24889	0.0245193
ENSG00000233871	DLG5-AS1	460.496	2.7087	1.253	2.41173	0.0158768
ENSG00000144820	ADGRG7	29.237	2.70512	1.37037	2.10995	0.0348629
ENSG00000266278	LINC01910	190.717	2.69844	1.31285	3.18967	0.00142436
ENSG00000100504	PYGL	28.7022	2.68915	1.3703	2.09803	0.0359023
ENSG00000257017	HP	95.3412	2.68426	1.28674	2.19148	0.0284168
ENSG00000139574	NPFF	274.739	2.67598	1.34042	2.82599	0.00471341
ENSG00000125148	MT2A	5525.19	2.67477	1.19505	2.38291	0.0171765
ENSG00000228768	MIR365BHG	17.4428	2.66789	1.37019	2.30163	0.0213558
ENSG00000143839	REN	250.165	2.66552	1.33105	3.09983	0.00193634
ENSG00000070985	TRPM5	3321.48	2.65929	1.19367	2.12773	0.0333593
ENSG00000184414	IRS3P	617.35	2.65521	1.27806	2.23084	0.0256918
ENSG00000196421	C20orf204	4636.05	2.65051	1.24087	2.0471	0.0406478
ENSG00000126709	IFI6	5030.1	2.64018	1.18273	2.22142	0.0263228
ENSG00000179935	LINC00652	27.0977	2.63874	1.36998	2.06074	0.0393275
ENSG00000158786	PLA2G2F	141.223	2.63794	1.24474	2.14079	0.0322913
ENSG00000277496	SLCO4A1-AS2	1068.12	2.63602	1.20049	2.1704	0.0299769
ENSG00000166676	TVP23A	180.957	2.62768	1.21745	2.11288	0.0346111
ENSG00000078018	MAP2	26.7412	2.627	1.36989	2.05212	0.0401576
ENSG00000243742	RPLP0P2	5362.76	2.62276	1.18818	2.20694	0.0273181
ENSG00000270006	C16orf95-DT	427.342	2.62243	1.23584	1.99148	0.0464281
ENSG00000170498	KISS1	1436.04	2.6223	1.26637	1.98844	0.0467626
ENSG00000240005	STIM2-AS1	247.294	2.61802	1.24416	2.25508	0.0241284
ENSG00000172183	ISG20	1466.9	2.61702	1.20562	2.10191	0.0355614
ENSG00000214960	CRPPA	26.3846	2.61505	1.36978	2.04338	0.0410151
ENSG00000225611	CCDC13-AS2	26.3846	2.61505	1.36978	2.04338	0.0410151
ENSG00000149571	KIRREL3	106.982	2.60738	1.33801	2.67305	0.00751661
ENSG00000114698	PLSCR4	26.0281	2.60289	1.36966	2.0345	0.0419012
ENSG00000105737	GRIK5	858.126	2.60037	1.20313	2.07293	0.0381786
ENSG00000260886	TAT-AS1	147.543	2.59876	1.22668	2.06506	0.0389173
ENSG00000111704	NANOG	76.0495	2.59016	1.35167	2.18877	0.0286136
ENSG00000179292	TMEM151A	192.759	2.58749	1.22584	2.18232	0.0290861
ENSG00000108821	COL1A1	1724.77	2.58659	1.18526	2.21657	0.0266525
ENSG00000136167	LCP1	469.032	2.57313	1.19616	2.16826	0.0301388
ENSG00000264107	MIR4733HG	154.412	2.56689	1.34404	2.51097	0.01204
ENSG00000231298	MANCR	128.617	2.56492	1.3255	2.96582	0.00301882
ENSG00000228661	STIM1-AS1	177.852	2.56017	1.29299	2.02568	0.042798
ENSG00000101331	CCM2L	24.7801	2.55854	1.36916	2.00235	0.0452472
ENSG00000270761	CD2AP-DT	1662	2.55672	1.23534	1.98303	0.0473636
ENSG00000166963	MAP1A	1343.09	2.55525	1.18923	2.19574	0.0281109
ENSG00000262874	C19orf84	65.3591	2.55016	1.34436	2.47691	0.0132527
ENSG00000160963	COL26A1	121.782	2.54941	1.27029	2.01308	0.0441061
ENSG00000170075	GPR37L1	171.534	2.54909	1.33809	2.74804	0.00599525
ENSG00000167733	HSD11B1L	2350.43	2.54856	1.20071	2.02843	0.0425166
ENSG00000102265	TIMP1	302546	2.54632	1.21333	2.05468	0.03991
ENSG00000181856	SLC2A4	124.333	2.54475	1.24594	2.16102	0.030694
ENSG00000179148	ALOXE3	373.334	2.53933	1.21898	2.19646	0.0280592
ENSG00000185614	INKA1	225.054	2.53719	1.25365	2.18013	0.0292477
ENSG00000081189	MEF2C	69.8076	2.53285	1.28886	2.34184	0.0191888
ENSG00000226419	SLC16A1-AS1	2108.47	2.52044	1.2223	1.97075	0.0487529
ENSG00000226853	GPR155-DT	271.066	2.51572	1.21524	1.99424	0.046126
ENSG00000179954	SSC5D	253.477	2.51371	1.20931	2.03478	0.0418735
ENSG00000254271	ANK3-DT	62.0075	2.51103	1.33481	2.67696	0.00742926
ENSG00000215834	FMO9P	23.5322	2.51057	1.36846	1.96807	0.0490596
ENSG00000148671	ADIRF	524.385	2.50911	1.2136	2.13774	0.0325382
ENSG00000198520	ARMH1	1537.24	2.49957	1.20476	1.97648	0.0481001
ENSG00000196611	MMP1	9677.33	2.49935	1.19725	2.02806	0.0425539
ENSG00000143369	ECM1	4926.38	2.4959	1.19899	2.06705	0.0387294
ENSG00000239247	RN7SL589P	34.7397	2.49427	1.33316	2.0625	0.0391599
ENSG00000008226	DLEC1	460.826	2.48533	1.19379	2.08879	0.0367266
ENSG00000258413	FBXO34-AS1	40.8337	2.48465	1.32596	1.98017	0.0476839
ENSG00000143434	SEMA6C	290.824	2.48423	1.20416	2.05744	0.0396442
ENSG00000171608	PIK3CD	458.322	2.48336	1.19612	2.0783	0.0376813
ENSG00000112303	VNN2	91.6617	2.47844	1.333	2.75339	0.00589808
ENSG00000136286	MYO1G	185.781	2.47815	1.24147	2.04087	0.0412636
ENSG00000143595	AQP10	302.069	2.47738	1.21977	1.97114	0.0487081
ENSG00000250767	FHP2	210.073	2.45818	1.21469	2.08794	0.036803
ENSG00000183248	PRR36	544.392	2.45232	1.26559	1.99876	0.0456342
ENSG00000204792	LINC01291	139.282	2.44308	1.24492	2.04064	0.0412867
ENSG00000258245	RPL10P13	263.605	2.43917	1.23303	2.06478	0.0389436
ENSG00000248712	DRC12	795.172	2.43036	1.1907	2.00775	0.0446702
ENSG00000229299	ZBTB46-AS2	571.009	2.41924	1.22195	1.96182	0.049783
ENSG00000164048	ZNF589	4891.05	2.41846	1.25406	1.997	0.0458257
ENSG00000162645	GBP2	1032.53	2.41376	1.18538	2.06119	0.0392848
ENSG00000159625	DRC7	196.175	2.4131	1.33374	2.89765	0.00375964
ENSG00000118307	DNAI7	185.191	2.41072	1.21672	1.96418	0.0495098
ENSG00000223935	LGALSL-DT	151.496	2.41044	1.34673	2.38359	0.0171448
ENSG00000197301	HMGA2-AS1	84.0238	2.40355	1.35182	2.14343	0.0320789
ENSG00000132688	NES	5980.65	2.39291	1.18545	2.04274	0.0410778
ENSG00000166816	LDHD	186.304	2.38887	1.29303	2.77698	0.00548662
ENSG00000130270	ATP8B3	617.447	2.3845	1.19191	2.00922	0.0445141
ENSG00000089847	ANKRD24	2885.8	2.38275	1.18689	1.99009	0.0465809
ENSG00000154146	NRGN	32396.3	2.37926	1.23876	1.96428	0.0494971
ENSG00000128655	PDE11A	2263.28	2.37621	1.20438	1.9712	0.0487005
ENSG00000240233	RN7SL587P	156.703	2.37504	1.35584	1.96977	0.0488643
ENSG00000242574	HLA-DMB	887.074	2.37102	1.18597	2.01097	0.0443285
ENSG00000258701	VESTAR	380.66	2.37041	1.2138	1.97028	0.0488064
ENSG00000171658	NMRAL2P	284.507	2.348	1.20237	1.97519	0.0482463
ENSG00000154319	FAM167A	115.813	2.31915	1.23526	2.00417	0.0450514
ENSG00000269516	CYP4F23P	92.1313	2.31538	1.33007	2.72606	0.00640954
ENSG00000140297	GCNT3	466.733	2.31062	1.27391	2.59103	0.00956892
ENSG00000140678	ITGAX	37.399	2.30914	1.3454	2.3971	0.0165253
ENSG00000168542	COL3A1	30.1981	2.29479	1.35182	2.32346	0.0201546
ENSG00000100399	CHADL	134.705	2.28957	1.29273	2.03925	0.0414251
ENSG00000235545	DOCK7-DT	205.354	2.28781	1.26158	2.04298	0.0410541
ENSG00000223865	HLA-DPB1	689.016	2.24047	1.20546	2.03463	0.0418879
ENSG00000226862	SYT2-AS1	169.403	2.19682	1.34804	2.32384	0.0201338
ENSG00000130477	UNC13A	102.584	2.16023	1.34354	2.4207	0.0154907
ENSG00000197099	HRG-AS1	17.1924	2.16013	1.36959	1.9836	0.0473003
ENSG00000260589	STAM-DT	50.4445	2.12671	1.34111	2.4143	0.0157657
ENSG00000147223	RIPPLY1	101.814	2.05766	1.34306	2.41793	0.0156092
ENSG00000270316	BORCS7-ASMT	302.225	2.05159	1.34594	2.58316	0.00978996
ENSG00000282100	HSP90AB4P	136.856	1.99008	1.34747	2.28599	0.022255
ENSG00000173227	SYT12	35.4539	1.984	1.35756	2.08692	0.0368957
ENSG00000224616	RTCA-AS1	71.9195	1.85853	1.34524	2.2923	0.0218883
ENSG00000269404	SPIB	32.7378	1.8427	1.35771	2.06516	0.0389078
ENSG00000204301	NOTCH4	134.765	1.58926	1.32798	2.46063	0.0138693
ENSG00000116667	C1orf21	58.109	1.54223	1.35206	2.02081	0.0432995
ENSG00000261796	ISY1-RAB43	779.052	0.69405	1.33859	2.47474	0.0133334
ENSG00000197385	ZNF860	2551.55	-0.056987	1.33502	-2.00561	0.0448983
ENSG00000118855	MFSD1	2517.11	-0.172086	1.33968	-2.10002	0.0357273
ENSG00000151575	TEX9	1582.51	-0.185792	1.33612	-1.98949	0.0466467
ENSG00000137760	ALKBH8	1729.63	-0.239336	1.33589	-2.05002	0.0403621
ENSG00000269378	ITGB1P1	2872.37	-0.240515	1.34183	-2.17852	0.0293676
ENSG00000169193	CCDC126	1424.86	-0.24792	1.3372	-2.00696	0.0447543
ENSG00000106780	MEGF9	2184.43	-0.281269	1.33944	-2.14221	0.0321767
ENSG00000114541	FRMD4B	1105.99	-0.328365	1.33491	-1.99407	0.0461439
ENSG00000173905	GOLIM4	5652.93	-0.329858	1.34696	-2.47496	0.0133252
ENSG00000181826	RELL1	1679.37	-0.33106	1.33888	-2.10822	0.0350122
ENSG00000198919	DZIP3	1372.18	-0.338923	1.33475	-2.0591	0.0394845
ENSG00000155304	HSPA13	3471.93	-0.344791	1.34355	-2.34923	0.0188124
ENSG00000131437	KIF3A	3089.18	-0.355023	1.34289	-2.32367	0.0201434
ENSG00000149346	SLX4IP	2505.79	-0.355382	1.3401	-2.22855	0.0258441
ENSG00000106025	TSPAN12	1693.74	-0.363381	1.33948	-2.13134	0.0330613
ENSG00000196636	SDHAF3	1156.11	-0.366363	1.33116	-2.01883	0.0435052
ENSG00000143702	CEP170	1711.55	-0.376602	1.33829	-2.14611	0.0318641
ENSG00000168282	MGAT2	3290.91	-0.398323	1.34215	-2.36758	0.0179049
ENSG00000155629	PIK3AP1	1736.12	-0.400909	1.33352	-2.15697	0.0310083
ENSG00000081026	MAGI3	1046.35	-0.42173	1.32849	-2.01689	0.0437065
ENSG00000151470	C4orf33	920.873	-0.42333	1.33112	-1.99906	0.0456016
ENSG00000155975	VPS37A	1757.32	-0.43001	1.33974	-2.18645	0.0287827
ENSG00000257743	MGAM2	6801.3	-0.434755	1.34351	-2.56986	0.0101739
ENSG00000197329	PELI1	5667.07	-0.445835	1.34454	-2.54452	0.0109427
ENSG00000082805	ERC1	1399.93	-0.447104	1.33169	-2.12635	0.0334742
ENSG00000177189	RPS6KA3	6985.88	-0.453727	1.34658	-2.61052	0.00904048
ENSG00000180263	FGD6	981.415	-0.455031	1.32787	-2.02065	0.0433158
ENSG00000100503	NIN	1182.61	-0.461503	1.32925	-2.07975	0.0375483
ENSG00000001561	ENPP4	1941.09	-0.469977	1.3409	-2.23607	0.0253469
ENSG00000139737	SLAIN1	2343.21	-0.476566	1.34091	-2.29244	0.0218801
ENSG00000170899	GSTA4	1685.53	-0.481583	1.34465	-2.21817	0.026543
ENSG00000150764	DIXDC1	1231.89	-0.482341	1.3319	-2.12017	0.0339914
ENSG00000065833	ME1	1528.58	-0.483905	1.33636	-2.19047	0.0284903
ENSG00000136874	STX17	940.476	-0.4842	1.33819	-2.04406	0.0409472
ENSG00000167842	MIS12	1219.56	-0.486625	1.34413	-2.11003	0.0348562
ENSG00000130856	ZNF236	1055.09	-0.491048	1.3315	-2.08395	0.037165
ENSG00000176624	MEX3C	3245.29	-0.491848	1.34385	-2.43195	0.0150177
ENSG00000188211	NCR3LG1	1680.81	-0.496182	1.33411	-2.21818	0.0265425
ENSG00000164142	FHIP1A	730.039	-0.509322	1.33116	-1.99401	0.0461505
ENSG00000118762	PKD2	1772.67	-0.511923	1.3365	-2.24843	0.0245488
ENSG00000163293	NIPAL1	1065.66	-0.511985	1.32845	-2.08448	0.0371165
ENSG00000265808	SEC22B	4629.82	-0.514806	1.34556	-2.54552	0.0109115
ENSG00000164603	SAMTOR	695.64	-0.515939	1.33368	-1.98704	0.0469182
ENSG00000137494	ANKRD42	858.027	-0.516011	1.32891	-2.03456	0.041895
ENSG00000164209	SLC25A46	1622.45	-0.523199	1.33464	-2.22983	0.0257587
ENSG00000138593	SECISBP2L	2712.35	-0.523499	1.33917	-2.36481	0.0180391
ENSG00000092969	TGFB2	2220.48	-0.52399	1.33622	-2.31167	0.0207958
ENSG00000105887	MTPN	17307	-0.524048	1.35284	-2.90142	0.0037148
ENSG00000171132	PRKCE	852.847	-0.525349	1.32989	-2.04395	0.0409589
ENSG00000170264	FAM161A	747.877	-0.530353	1.32952	-2.01011	0.0444194
ENSG00000182504	CEP97	1223.68	-0.530374	1.33039	-2.14319	0.0320978
ENSG00000145375	AFG2A	1214.11	-0.532662	1.33292	-2.15598	0.0310855
ENSG00000107036	RIC1	1744.68	-0.537805	1.33751	-2.26239	0.0236736
ENSG00000188419	CHM	2252.87	-0.54057	1.33666	-2.3278	0.0199227
ENSG00000034693	PEX3	2175.98	-0.544802	1.33906	-2.32388	0.0201322
ENSG00000111252	SH2B3	762.279	-0.545249	1.32916	-2.02412	0.0429574
ENSG00000089682	RBM41	998.699	-0.550938	1.33017	-2.10467	0.0353203
ENSG00000141682	PMAIP1	787.62	-0.552052	1.32828	-2.0335	0.0420016
ENSG00000115425	PECR	1019.78	-0.552465	1.33351	-2.12395	0.0336742
ENSG00000107890	ANKRD26	1104.37	-0.554957	1.33158	-2.14045	0.0323181
ENSG00000188321	ZNF559	835.959	-0.555001	1.33078	-2.06228	0.0391807
ENSG00000083535	PIBF1	1440.4	-0.5578	1.33735	-2.22376	0.0261647
ENSG00000111647	BLTP3B	1475.36	-0.561874	1.3356	-2.23363	0.0255075
ENSG00000168661	ZNF30	885.134	-0.56377	1.32746	-2.0679	0.0386495
ENSG00000077274	CAPN6	727.024	-0.565864	1.34009	-1.98958	0.0466373
ENSG00000144306	SCRN3	909.689	-0.568378	1.33734	-2.09358	0.0362975
ENSG00000066230	SLC9A3	600.242	-0.569715	1.33169	-1.97748	0.0479879
ENSG00000146350	TBC1D32	576.947	-0.57123	1.33215	-1.96636	0.0492571
ENSG00000178385	PLEKHM3	670.151	-0.573506	1.32977	-2.00928	0.0445077
ENSG00000138756	BMP2K	3362.27	-0.574886	1.34054	-2.45147	0.0142275
ENSG00000008869	HEATR5B	3220.65	-0.576007	1.34056	-2.44186	0.014612
ENSG00000116903	EXOC8	1594.33	-0.576155	1.33696	-2.26438	0.023551
ENSG00000004700	RECQL	3030.01	-0.576231	1.34009	-2.42755	0.0152013
ENSG00000153714	LURAP1L	2569.43	-0.579421	1.34428	-2.42104	0.0154762
ENSG00000133111	RFXAP	739.469	-0.580645	1.33014	-2.04312	0.0410402
ENSG00000163617	CCDC191	923.966	-0.582136	1.33315	-2.11497	0.0344321
ENSG00000183161	FANCF	1685.08	-0.583598	1.33728	-2.2841	0.0223658
ENSG00000128590	DNAJB9	2054.51	-0.583978	1.34023	-2.3314	0.0197324
ENSG00000165895	ARHGAP42	1266.86	-0.586903	1.33304	-2.20477	0.0274704
ENSG00000117475	BLZF1	1757.64	-0.591354	1.33475	-2.29668	0.0216372
ENSG00000138670	RASGEF1B	1256.98	-0.59283	1.33227	-2.20304	0.0275919
ENSG00000164051	CCDC51	2060.97	-0.593945	1.34596	-2.34532	0.0190107
ENSG00000164291	ARSK	848.562	-0.596016	1.33459	-2.10053	0.0356824
ENSG00000244115	DNAJC25-GNG10	2111.74	-0.601286	1.3407	-2.34823	0.0188628
ENSG00000204789	ZNF204P	1250.31	-0.607868	1.33633	-2.21876	0.0265033
ENSG00000115750	TAF1B	1825.23	-0.608085	1.33456	-2.31672	0.0205192
ENSG00000174173	TRMT10C	1670.49	-0.610601	1.33365	-2.29358	0.0218145
ENSG00000162415	ZSWIM5	635.396	-0.611478	1.33125	-2.02204	0.0431719
ENSG00000133731	IMPA1	1913.12	-0.613056	1.33848	-2.3365	0.0194654
ENSG00000170946	DNAJC24	693.368	-0.613678	1.32607	-2.03071	0.0422847
ENSG00000082438	COBLL1	2656.88	-0.617369	1.34165	-2.41704	0.0156475
ENSG00000120129	DUSP1	687.124	-0.618062	1.3316	-2.05046	0.04032
ENSG00000254614	CAPN1-AS1	664.463	-0.618276	1.33122	-2.04006	0.0413445
ENSG00000104412	EMC2	3389.88	-0.625203	1.34308	-2.53112	0.0113699
ENSG00000115267	IFIH1	1276.71	-0.625873	1.33583	-2.23714	0.0252772
ENSG00000158055	GRHL3	1179.23	-0.626225	1.33465	-2.21557	0.0267207
ENSG00000188786	MTF1	1921.39	-0.62815	1.33728	-2.34852	0.018848
ENSG00000112414	ADGRG6	3864.35	-0.628437	1.344	-2.56997	0.0101706
ENSG00000101888	NXT2	878.937	-0.628512	1.3226	-2.07784	0.0377241
ENSG00000137393	RNF144B	571.707	-0.629261	1.32731	-1.99361	0.0461951
ENSG00000139874	SSTR1	605.781	-0.63163	1.32938	-2.01831	0.0435587
ENSG00000198682	PAPSS2	949.694	-0.633571	1.33579	-2.15591	0.0310908
ENSG00000108590	MED31	931.052	-0.63521	1.32944	-2.14039	0.0323235
ENSG00000176124	DLEU1	788.653	-0.635872	1.33136	-2.10196	0.0355571
ENSG00000041353	RAB27B	2476.78	-0.636463	1.33699	-2.41663	0.0156649
ENSG00000134982	APC	743.97	-0.642921	1.33169	-2.09047	0.0365754
ENSG00000164187	LMBRD2	976.894	-0.645038	1.32761	-2.1497	0.0315789
ENSG00000159917	ZNF235	685.475	-0.647542	1.33028	-2.06691	0.0387424
ENSG00000095951	HIVEP1	828.061	-0.649013	1.33	-2.12053	0.0339617
ENSG00000143889	HNRNPLL	5675.33	-0.64916	1.3468	-2.68998	0.00714568
ENSG00000159459	UBR1	3267.95	-0.650628	1.3398	-2.49597	0.0125614
ENSG00000174840	PDE12	3878.72	-0.653483	1.34133	-2.53776	0.0111563
ENSG00000247626	MARS2	1828.2	-0.653761	1.33496	-2.34934	0.018807
ENSG00000109929	SC5D	874.94	-0.654566	1.33002	-2.13925	0.0324157
ENSG00000110435	PDHX	3282.29	-0.657731	1.33994	-2.5018	0.0123564
ENSG00000139372	TDG	1271.66	-0.658302	1.34168	-2.21732	0.0266014
ENSG00000136141	LRCH1	4951.39	-0.658715	1.30035	-2.04108	0.0412432
ENSG00000047346	ATOSA	1626.99	-0.660512	1.33563	-2.32573	0.0200329
ENSG00000107201	RIGI	813.189	-0.660565	1.33177	-2.12809	0.0333296
ENSG00000065243	PKN2	4552.46	-0.660646	1.33802	-2.57038	0.0101587
ENSG00000215472	RPL17-C18orf32	6693.78	-0.660866	1.34799	-2.74259	0.00609573
ENSG00000227671	ZNF731P	2376.21	-0.661275	1.33797	-2.42491	0.0153122
ENSG00000118242	MREG	1231.19	-0.664347	1.33113	-2.24085	0.0250361
ENSG00000229944	EIF4EP2	803.506	-0.667442	1.32722	-2.11242	0.0346508
ENSG00000139687	RB1	5908.34	-0.668666	1.34445	-2.7044	0.00684286
ENSG00000085433	WDR47	577.344	-0.670239	1.3272	-2.02371	0.0429996
ENSG00000069869	NEDD4	733.225	-0.672622	1.32802	-2.09535	0.0361402
ENSG00000186212	SOWAHB	778.515	-0.674417	1.32826	-2.11383	0.0345295
ENSG00000197121	PGAP1	2079.37	-0.674863	1.33824	-2.39992	0.0163988
ENSG00000176018	LYSMD3	1312.8	-0.675831	1.33482	-2.27806	0.0227231
ENSG00000213516	RBMXL1	2031.03	-0.676468	1.33535	-2.39159	0.0167757
ENSG00000216895	RBM33-DT	501.336	-0.676726	1.32878	-1.99099	0.0464824
ENSG00000187866	PABIR1	1178.74	-0.676942	1.32989	-2.23165	0.025638
ENSG00000107758	PPP3CB	1695.26	-0.677335	1.33637	-2.34828	0.0188605
ENSG00000128059	PPAT	4169.06	-0.677517	1.34209	-2.61491	0.00892521
ENSG00000059758	CDK17	1790.03	-0.677826	1.33643	-2.36287	0.0181338
ENSG00000263155	MYZAP	548.98	-0.679201	1.32882	-2.01973	0.0434113
ENSG00000116985	BMP8B	543.062	-0.679739	1.32601	-2.00806	0.0446367
ENSG00000025156	HSF2	997.592	-0.680186	1.33118	-2.19635	0.0280666
ENSG00000110756	HPS5	1799.09	-0.681063	1.33372	-2.35967	0.018291
ENSG00000162852	CNST	1376.75	-0.685001	1.33308	-2.29249	0.0218774
ENSG00000134897	BIVM	718.293	-0.685284	1.32775	-2.09711	0.0359834
ENSG00000180611	MB21D2	782.754	-0.688452	1.32589	-2.11252	0.0346415
ENSG00000148158	SNX30	2359.04	-0.689466	1.33818	-2.44201	0.0146056
ENSG00000115159	GPD2	5351.19	-0.689705	1.34022	-2.63207	0.00848675
ENSG00000152422	XRCC4	1058.54	-0.689963	1.33185	-2.22139	0.0263243
ENSG00000117036	ETV3	2686.16	-0.692905	1.33809	-2.47617	0.0132799
ENSG00000116117	PARD3B	1001.86	-0.695206	1.34562	-2.12192	0.0338444
ENSG00000163818	LZTFL1	2010.51	-0.69709	1.33848	-2.40533	0.0161578
ENSG00000071189	SNX13	4569.51	-0.698334	1.34418	-2.6599	0.00781634
ENSG00000174373	RALGAPA1	2493.78	-0.70284	1.33941	-2.46414	0.0137342
ENSG00000004766	VPS50	2726.41	-0.704064	1.3393	-2.4877	0.0128572
ENSG00000141446	ESCO1	2229.4	-0.70528	1.33881	-2.43755	0.0147872
ENSG00000168297	PXK	749.19	-0.706355	1.32296	-2.09541	0.0361347
ENSG00000233327	USP32P2	2719.56	-0.707343	1.33923	-2.48929	0.0127999
ENSG00000120162	MOB3B	1652.44	-0.708597	1.33531	-2.36133	0.0182097
ENSG00000085274	MYNN	1757.32	-0.709979	1.33415	-2.37503	0.0175473
ENSG00000136738	STAM	2656.96	-0.710291	1.33955	-2.48508	0.0129524
ENSG00000131263	RLIM	3797.66	-0.71176	1.34159	-2.57109	0.010138
ENSG00000096654	ZNF184	1361.66	-0.713768	1.3333	-2.30982	0.0208983
ENSG00000018610	STEEP1	1829.16	-0.714119	1.33751	-2.39249	0.0167346
ENSG00000113790	EHHADH	1216.57	-0.71528	1.33334	-2.2808	0.0225602
ENSG00000111696	NT5DC3	1932.36	-0.715412	1.34108	-2.39347	0.01669
ENSG00000256771	ZNF253	797.877	-0.715954	1.3414	-2.08702	0.0368866
ENSG00000170584	NUDCD2	3351.9	-0.717107	1.34188	-2.54264	0.0110017
ENSG00000111790	FGFR1OP2	1425.13	-0.717214	1.33226	-2.31929	0.0203796
ENSG00000101577	LPIN2	5559.74	-0.71897	1.34568	-2.7277	0.00637784
ENSG00000138134	STAMBPL1	536.566	-0.719218	1.32725	-2.03543	0.0418072
ENSG00000102471	NDFIP2	6038.57	-0.719604	1.30361	-2.09941	0.035781
ENSG00000139132	FGD4	961.935	-0.720527	1.34382	-2.15405	0.0312366
ENSG00000197757	HOXC6	613.935	-0.720937	1.32288	-2.05363	0.0400114
ENSG00000159921	GNE	1511.34	-0.724256	1.33965	-2.33557	0.0195138
ENSG00000145390	USP53	3332.94	-0.724657	1.34171	-2.54679	0.0108719
ENSG00000100614	PPM1A	4884.06	-0.72533	1.34502	-2.69683	0.00700027
ENSG00000047188	YTHDC2	1736.89	-0.726441	1.3312	-2.3669	0.017938
ENSG00000162636	EEIG2	1723.38	-0.728239	1.33448	-2.38342	0.0171527
ENSG00000185621	LMLN	574.12	-0.72846	1.3258	-2.05561	0.0398206
ENSG00000214279	SCART1	702.745	-0.728842	1.32876	-2.12376	0.0336903
ENSG00000181751	MACIR	1657.97	-0.729197	1.3346	-2.37458	0.017569
ENSG00000162976	SLC66A3	499.416	-0.731246	1.3277	-2.02337	0.0430348
ENSG00000107854	TNKS2	5403.85	-0.731585	1.3451	-2.727	0.00639139
ENSG00000145734	BDP1	3796.72	-0.732315	1.34109	-2.58555	0.00972246
ENSG00000149792	MRPL49	3464.93	-0.733503	1.3486	-2.5811	0.00984873
ENSG00000248905	FMN1	2271.76	-0.733612	1.33881	-2.46107	0.0138521
ENSG00000164117	FBXO8	1325.44	-0.733771	1.33436	-2.31857	0.0204182
ENSG00000070778	PTPN21	1529	-0.734385	1.33485	-2.35756	0.0183955
ENSG00000144445	KANSL1L	435.524	-0.736248	1.32494	-1.97838	0.0478857
ENSG00000064933	PMS1	1933.88	-0.737389	1.33695	-2.42266	0.0154075
ENSG00000182952	HMGN4	3622.94	-0.737828	1.34231	-2.62042	0.00878203
ENSG00000096968	JAK2	1473.43	-0.740374	1.3097	-2.06541	0.0388847
ENSG00000080493	SLC4A4	3473.11	-0.740846	1.34225	-2.61125	0.00902127
ENSG00000175087	PDIK1L	734.509	-0.741488	1.33356	-2.15075	0.0314959
ENSG00000162772	ATF3	725.044	-0.741717	1.33998	-2.09112	0.0365174
ENSG00000152078	TLCD4	1568.45	-0.742542	1.33635	-2.37035	0.0177712
ENSG00000198018	ENTPD7	1161.89	-0.742937	1.32625	-2.24971	0.0244674
ENSG00000119397	CNTRL	2083.17	-0.743943	1.33714	-2.44621	0.0144367
ENSG00000232040	SCAND3	830.903	-0.744821	1.32804	-2.17775	0.0294246
ENSG00000137574	TGS1	3466.67	-0.745296	1.33859	-2.5717	0.0101199
ENSG00000028116	VRK2	2243.78	-0.745663	1.33756	-2.46643	0.0136468
ENSG00000185115	NSMCE3	577.611	-0.747945	1.3263	-2.07227	0.0382404
ENSG00000135750	KCNK1	1552.9	-0.748719	1.33905	-2.36312	0.0181216
ENSG00000162688	AGL	616.214	-0.749625	1.32997	-2.1023	0.0355274
ENSG00000249565	SERBP1P5	477.501	-0.7514	1.31795	-1.97521	0.0482448
ENSG00000175595	ERCC4	1035.02	-0.7516	1.33129	-2.25441	0.0241703
ENSG00000107560	RAB11FIP2	1266.42	-0.751636	1.33918	-2.30066	0.0214109
ENSG00000261455	LINC01003	751.112	-0.751721	1.33125	-2.16387	0.0304744
ENSG00000100523	DDHD1	773.569	-0.751947	1.32717	-2.15937	0.0308211
ENSG00000136319	TTC5	1664.5	-0.752741	1.33617	-2.39307	0.016708
ENSG00000174953	DHX36	3698.04	-0.753778	1.33834	-2.59117	0.00956506
ENSG00000064102	INTS13	2281.08	-0.754925	1.33782	-2.47679	0.013257
ENSG00000106688	SLC1A1	1716	-0.756028	1.33491	-2.40178	0.0163155
ENSG00000180229	HERC2P3	667.591	-0.756157	1.32357	-2.10352	0.0354201
ENSG00000172671	ZFAND4	671.764	-0.757065	1.32508	-2.11447	0.0344752
ENSG00000197302	KRBOX5	762.441	-0.758133	1.33013	-2.17013	0.0299973
ENSG00000158122	PRXL2C	1187.68	-0.759673	1.33688	-2.30014	0.02144
ENSG00000115109	EPB41L5	2396.64	-0.759947	1.3398	-2.49007	0.0127718
ENSG00000146414	SHPRH	859.856	-0.760107	1.33068	-2.20692	0.0273196
ENSG00000139946	PELI2	2304.8	-0.761826	1.3392	-2.48252	0.0130456
ENSG00000158092	NCK1	1277.35	-0.763439	1.33424	-2.32787	0.0199187
ENSG00000155729	KCTD18	1514.92	-0.76347	1.33725	-2.37284	0.0176519
ENSG00000226259	GTF2H2B	564.926	-0.764064	1.32408	-2.06723	0.0387121
ENSG00000102189	EEA1	2175.16	-0.764549	1.334	-2.46197	0.0138175
ENSG00000236901	MIR600HG	991.714	-0.764638	1.33224	-2.25396	0.0241988
ENSG00000157426	AASDH	1555.41	-0.765172	1.3339	-2.38054	0.0172871
ENSG00000253251	SHLD3	508.284	-0.76526	1.32196	-2.02746	0.0426159
ENSG00000114127	XRN1	2724.83	-0.76663	1.33878	-2.52909	0.0114358
ENSG00000140598	EFL1	2681.38	-0.768774	1.34003	-2.52479	0.0115768
ENSG00000170325	PRDM10	1526.19	-0.768876	1.33374	-2.37776	0.0174182
ENSG00000134253	TRIM45	541.739	-0.772555	1.32642	-2.07092	0.0383665
ENSG00000182518	VCF2	461.671	-0.772876	1.32399	-2.01575	0.0438257
ENSG00000140650	PMM2	5698.05	-0.775822	1.34367	-2.76255	0.00573514
ENSG00000079482	OPHN1	561.706	-0.777435	1.3268	-2.08569	0.0370068
ENSG00000197780	TAF13	1094.69	-0.777487	1.33146	-2.28724	0.0221821
ENSG00000056277	ZNF280C	589.366	-0.778388	1.32569	-2.09584	0.0360968
ENSG00000213740	SERBP1P1	810.748	-0.780033	1.32561	-2.18229	0.0290885
ENSG00000263753	LINC00667	717.986	-0.780208	1.32836	-2.16245	0.0305837
ENSG00000134900	TPP2	4623.97	-0.781916	1.34248	-2.71076	0.00671282
ENSG00000089091	DZANK1	547.887	-0.782583	1.32824	-2.08576	0.0370007
ENSG00000163026	WDCP	771.011	-0.783203	1.32737	-2.18013	0.0292481
ENSG00000180747	SMG1P3	583.51	-0.784191	1.31921	-2.05924	0.0394713
ENSG00000131791	PRKAB2	3501.6	-0.784523	1.3426	-2.64235	0.00823323
ENSG00000152133	GPATCH11	1172	-0.786261	1.3293	-2.30079	0.0214035
ENSG00000129514	FOXA1	2589.4	-0.786297	1.33777	-2.52902	0.0114382
ENSG00000101190	TCFL5	2212.85	-0.786581	1.33762	-2.48981	0.0127813
ENSG00000167165	UGT1A6	3057.76	-0.786796	1.34722	-2.58349	0.00978067
ENSG00000143514	TP53BP2	4331.45	-0.787331	1.34172	-2.65216	0.00799787
ENSG00000150756	ATPSCKMT	1135.18	-0.790219	1.3314	-2.30513	0.0211595
ENSG00000217241	CBX3P9	397.146	-0.791225	1.32382	-1.98347	0.0473148
ENSG00000178177	LCORL	1187.04	-0.792731	1.33512	-2.32585	0.0200266
ENSG00000112339	HBS1L	4652.82	-0.792845	1.302	-2.12638	0.0334713
ENSG00000189050	RNFT1	1310.94	-0.793647	1.33212	-2.34829	0.01886
ENSG00000144909	OSBPL11	1200.46	-0.794262	1.32842	-2.30717	0.0210453
ENSG00000177076	ACER2	676.83	-0.794343	1.32421	-2.13685	0.0326103
ENSG00000134780	DAGLA	810.195	-0.795847	1.32781	-2.20398	0.0275256
ENSG00000164151	ICE1	3174.24	-0.795916	1.3395	-2.58565	0.00971959
ENSG00000277462	ZNF670	2135.53	-0.796688	1.3338	-2.47841	0.0131971
ENSG00000108443	RPS6KB1	2047.36	-0.79795	1.34205	-2.45273	0.0141778
ENSG00000082212	ME2	9633.69	-0.805104	1.30144	-2.26638	0.0234281
ENSG00000013392	RWDD2A	785.723	-0.808138	1.33076	-2.21291	0.026904
ENSG00000101974	ATP11C	1993.62	-0.808258	1.33401	-2.47086	0.0134789
ENSG00000107443	CCNJ	1317.45	-0.808449	1.3346	-2.36574	0.0179942
ENSG00000068784	SRBD1	1135.79	-0.808485	1.33014	-2.3121	0.0207722
ENSG00000167723	TRPV3	481.194	-0.809082	1.32933	-2.06457	0.0389639
ENSG00000186073	CDIN1	740.149	-0.80966	1.31706	-2.11871	0.0341153
ENSG00000153767	GTF2E1	1430.51	-0.810198	1.33227	-2.38233	0.0172033
ENSG00000131849	ZNF132	391.13	-0.810578	1.32845	-2.00044	0.0454531
ENSG00000165410	CFL2	1860.63	-0.812012	1.32371	-2.3768	0.0174634
ENSG00000164970	FAM219A	1584.71	-0.813863	1.33322	-2.41484	0.0157421
ENSG00000173275	ZNF449	572.251	-0.815085	1.32867	-2.12063	0.0339526
ENSG00000100625	SIX4	1456.49	-0.815422	1.33433	-2.39728	0.0165172
ENSG00000260075	NSFP1	726.024	-0.81715	1.32233	-2.15882	0.0308644
ENSG00000143553	SNAPIN	722.197	-0.817204	1.32817	-2.18799	0.0286701
ENSG00000180917	CMTR2	2554.29	-0.819086	1.33798	-2.54737	0.0108539
ENSG00000177683	THAP5	1679.54	-0.819161	1.33388	-2.43566	0.0148646
ENSG00000173588	CEP83	1046.22	-0.819452	1.33116	-2.30173	0.0213507
ENSG00000075089	ACTR6	2527.33	-0.819943	1.33959	-2.5435	0.0109749
ENSG00000281376	ABALON	951.567	-0.820097	1.32886	-2.2675	0.0233595
ENSG00000168228	ZCCHC4	1641.75	-0.820291	1.33564	-2.43332	0.014961
ENSG00000140299	BNIP2	3404.32	-0.8212	1.34002	-2.61894	0.00882027
ENSG00000270231	NBPF8	1303.13	-0.821927	1.33557	-2.37051	0.0177635
ENSG00000105426	PTPRS	3505.07	-0.822227	1.33916	-2.62638	0.00862987
ENSG00000133106	EPSTI1	737.941	-0.823023	1.3305	-2.20362	0.0275511
ENSG00000083097	DOP1A	1895.89	-0.827521	1.33361	-2.47012	0.0135069
ENSG00000213047	DENND1B	1088.31	-0.827788	1.32982	-2.31215	0.0207693
ENSG00000188725	SMIM15	5972.03	-0.828342	1.34374	-2.80829	0.00498047
ENSG00000281398	SNHG4	484.341	-0.828638	1.32487	-2.07025	0.0384287
ENSG00000196428	TSC22D2	1241.1	-0.829258	1.33141	-2.35454	0.0185458
ENSG00000259943	ZMPSTE24-DT	460.811	-0.830277	1.32532	-2.05821	0.0395697
ENSG00000136866	ZFP37	544.347	-0.830313	1.32303	-2.09596	0.0360858
ENSG00000096872	IFT74	1292.08	-0.83107	1.33443	-2.37493	0.0175523
ENSG00000114331	ACAP2	4839.06	-0.831286	1.34338	-2.75796	0.00581641
ENSG00000204130	RUFY2	1099.02	-0.832492	1.33322	-2.32905	0.0198566
ENSG00000088543	C3orf18	447.624	-0.833125	1.32255	-2.04069	0.0412816
ENSG00000134602	STK26	2257.31	-0.834176	1.34398	-2.53628	0.0112036
ENSG00000171943	SRGAP2C	1274.05	-0.834727	1.33313	-2.3714	0.0177208
ENSG00000089050	RBBP9	4181.12	-0.835314	1.34146	-2.6757	0.00745726
ENSG00000133641	RLIG1	759.41	-0.835381	1.32795	-2.21314	0.026888
ENSG00000168806	LCMT2	559.687	-0.836451	1.3194	-2.08553	0.0370213
ENSG00000114374	USP9Y	2950.02	-0.837546	1.33867	-2.59513	0.00945543
ENSG00000169299	PGM2	4265.03	-0.838577	1.3407	-2.68326	0.00729076
ENSG00000155090	KLF10	3646.89	-0.839129	1.33707	-2.64082	0.00827066
ENSG00000172197	MBOAT1	564.754	-0.840049	1.32449	-2.11978	0.0340246
ENSG00000049323	LTBP1	3803.9	-0.841755	1.34114	-2.65777	0.00786592
ENSG00000176055	MBLAC2	546.251	-0.841885	1.32397	-2.10928	0.0349205
ENSG00000159885	ZNF222	698.831	-0.842798	1.32779	-2.19406	0.028231
ENSG00000143376	SNX27	2169.64	-0.842883	1.33813	-2.52082	0.011708
ENSG00000180233	ZNRF2	2258.42	-0.843103	1.33663	-2.53122	0.0113666
ENSG00000172339	ALG14	562.071	-0.843646	1.32893	-2.13376	0.0328625
ENSG00000261716	H2BC20P	348.149	-0.844441	1.3242	-1.98019	0.0476825
ENSG00000176903	PNMA1	3610.06	-0.844586	1.34153	-2.64553	0.00815627
ENSG00000181744	DIPK2A	1049.45	-0.846945	1.32759	-2.30414	0.0212148
ENSG00000185946	RNPC3	562.77	-0.847017	1.32934	-2.13688	0.0326076
ENSG00000162928	PEX13	4026.13	-0.847694	1.34302	-2.72051	0.00651821
ENSG00000126524	SBDS	6446.69	-0.847916	1.34447	-2.84292	0.00447026
ENSG00000136932	TRMO	463.595	-0.848817	1.32267	-2.06177	0.0392297
ENSG00000171806	METTL18	663.96	-0.84911	1.32634	-2.17865	0.0293573
ENSG00000171103	TRMT61B	2133.19	-0.850401	1.33782	-2.52156	0.0116836
ENSG00000155636	RBM45	884.534	-0.852701	1.32307	-2.23676	0.0253021
ENSG00000186130	ZBTB6	858.365	-0.854291	1.32705	-2.25454	0.0241625
ENSG00000158079	PTPDC1	371.635	-0.854635	1.32066	-1.99212	0.0463578
ENSG00000164252	AGGF1	2363.03	-0.855233	1.33636	-2.54987	0.0107762
ENSG00000113595	TRIM23	617.687	-0.855588	1.32867	-2.16941	0.0300514
ENSG00000170340	B3GNT2	2134.96	-0.85602	1.33688	-2.52569	0.0115473
ENSG00000206527	HACD2	4758.18	-0.856846	1.34197	-2.71937	0.00654071
ENSG00000172766	NAA16	1678.92	-0.858127	1.33183	-2.45149	0.0142266
ENSG00000197933	ZNF823	1023.21	-0.858234	1.33402	-2.32524	0.0200591
ENSG00000169964	TMEM42	730.688	-0.858462	1.33248	-2.22347	0.026184
ENSG00000113742	CPEB4	917.308	-0.862877	1.33868	-2.26183	0.0237077
ENSG00000126804	ZBTB1	3015.75	-0.867133	1.33985	-2.619	0.00881878
ENSG00000165832	TRUB1	2728.94	-0.867542	1.33759	-2.59498	0.00945962
ENSG00000189362	NEMP2	591.345	-0.868598	1.32339	-2.14619	0.031858
ENSG00000128699	ORMDL1	1925.5	-0.869528	1.33626	-2.50744	0.0121609
ENSG00000197037	ZSCAN25	1322.06	-0.871344	1.33342	-2.40572	0.0161407
ENSG00000186300	ZNF555	469.075	-0.871362	1.32053	-2.06894	0.0385513
ENSG00000196396	PTPN1	4911.83	-0.872763	1.3417	-2.73747	0.00619128
ENSG00000132109	TRIM21	995.258	-0.873252	1.3286	-2.31344	0.0206986
ENSG00000156017	CARNMT1	1696.03	-0.873928	1.33303	-2.47078	0.013482
ENSG00000171100	MTM1	1002.49	-0.874064	1.32826	-2.3142	0.0206567
ENSG00000223459	TCAF1P1	987.937	-0.874097	1.32671	-2.302	0.0213354
ENSG00000012983	MAP4K5	2636.75	-0.875793	1.32988	-2.54789	0.0108378
ENSG00000089048	ESF1	2944.51	-0.876199	1.33992	-2.61859	0.00882946
ENSG00000170425	ADORA2B	1773.7	-0.877527	1.33555	-2.49076	0.0127471
ENSG00000170293	CMTM8	1455.95	-0.877543	1.33715	-2.43346	0.0149554
ENSG00000152193	OBI1	1673.61	-0.877836	1.33173	-2.46341	0.0137624
ENSG00000140386	SCAPER	1374.25	-0.8779	1.33551	-2.4212	0.0154693
ENSG00000117155	SSX2IP	3123.39	-0.878779	1.33755	-2.63424	0.0084326
ENSG00000065183	WDR3	1814.09	-0.87881	1.3322	-2.48606	0.0129167
ENSG00000182141	ZNF708	938.179	-0.879851	1.32775	-2.29828	0.0215456
ENSG00000165983	PTER	1365.16	-0.880147	1.32841	-2.39558	0.016594
ENSG00000175105	ZNF654	1297.28	-0.881146	1.32992	-2.39298	0.0167121
ENSG00000197496	SLC2A10	957.43	-0.88143	1.33192	-2.31895	0.0203975
ENSG00000132950	ZMYM5	1015.82	-0.882496	1.32986	-2.33029	0.0197907
ENSG00000125633	CCDC93	4960.38	-0.882866	1.34321	-2.79667	0.00516328
ENSG00000137942	FNBP1L	10714.1	-0.882971	1.29606	-2.11189	0.0346957
ENSG00000189144	ZNF573	311.82	-0.882979	1.32647	-1.97409	0.048371
ENSG00000171497	PPID	4989.34	-0.883934	1.34297	-2.79781	0.00514509
ENSG00000204947	ZNF425	573.127	-0.884757	1.32972	-2.16626	0.0302914
ENSG00000120784	ZFP30	635.312	-0.88526	1.33072	-2.19804	0.0279465
ENSG00000095574	IKZF5	1361.65	-0.885515	1.33278	-2.42113	0.0154722
ENSG00000143751	SDE2	1750.17	-0.885783	1.3329	-2.48547	0.0129379
ENSG00000188033	ZNF490	371.941	-0.886186	1.32657	-2.03171	0.0421827
ENSG00000167377	ZNF23	543.126	-0.886464	1.32483	-2.14077	0.0322923
ENSG00000154359	LONRF1	633.298	-0.887845	1.32598	-2.18934	0.0285723
ENSG00000185278	ZBTB37	669.621	-0.88845	1.32098	-2.17773	0.029426
ENSG00000234390	USP27X-DT	454.822	-0.889618	1.32454	-2.09057	0.0365666
ENSG00000170365	SMAD1	1145.13	-0.891725	1.3295	-2.36598	0.0179826
ENSG00000135249	RINT1	3582.19	-0.891862	1.34016	-2.67719	0.00742436
ENSG00000185513	L3MBTL1	305.583	-0.893084	1.32776	-1.97321	0.0484714
ENSG00000165533	TTC8	1160.5	-0.893553	1.33164	-2.37953	0.0173346
ENSG00000101843	PSMD10	2619.29	-0.895419	1.33852	-2.60313	0.00923756
ENSG00000123552	USP45	1059.39	-0.895421	1.32731	-2.33716	0.019431
ENSG00000009413	REV3L	5985.66	-0.895707	1.34478	-2.85722	0.00427364
ENSG00000172071	EIF2AK3	1877.6	-0.898617	1.33618	-2.51954	0.0117509
ENSG00000116539	ASH1L	4033.46	-0.89932	1.34008	-2.71021	0.00672407
ENSG00000080546	SESN1	5448.28	-0.899956	1.34271	-2.82788	0.00468567
ENSG00000234171	RNASEH1-DT	572.805	-0.902177	1.3234	-2.15961	0.030803
ENSG00000173451	THAP2	397.742	-0.902423	1.3267	-2.06317	0.0390962
ENSG00000169598	DFFB	511.857	-0.903677	1.32817	-2.14278	0.0321305
ENSG00000177853	ZNF518A	5251.27	-0.904995	1.34252	-2.82153	0.00477956
ENSG00000197808	ZNF461	437.791	-0.906037	1.32114	-2.07598	0.0378963
ENSG00000166188	ZNF319	776.618	-0.906125	1.32698	-2.26172	0.0237146
ENSG00000157181	ODR4	820.822	-0.906223	1.32613	-2.27253	0.0230544
ENSG00000145723	GIN1	453.314	-0.907462	1.31679	-2.06035	0.0393656
ENSG00000151090	THRB	354.466	-0.907514	1.31626	-1.98861	0.0467439
ENSG00000136925	TSTD2	1761.25	-0.907972	1.3321	-2.49758	0.0125043
ENSG00000138709	LARP1B	2633.69	-0.908003	1.3392	-2.61159	0.00901221
ENSG00000186908	ZDHHC17	1632.51	-0.908201	1.33235	-2.48062	0.0131152
ENSG00000198298	ZNF485	711.796	-0.909339	1.32617	-2.23662	0.0253112
ENSG00000230844	ZNF674-AS1	344.949	-0.909884	1.31934	-2.00056	0.04544
ENSG00000126803	HSPA2	960.338	-0.910421	1.32329	-2.29723	0.0216057
ENSG00000143498	TAF1A	474.164	-0.911773	1.32411	-2.11579	0.034363
ENSG00000078237	TIGAR	5778.1	-0.913323	1.34144	-2.80023	0.00510656
ENSG00000186376	ZNF75D	1061.77	-0.913391	1.33013	-2.36323	0.0181163
ENSG00000204604	ZNF468	1756.14	-0.914247	1.33349	-2.50815	0.0121367
ENSG00000111727	HCFC2	389.18	-0.916256	1.31535	-2.01446	0.0439613
ENSG00000039123	MTREX	3392.37	-0.916414	1.34038	-2.67925	0.00737866
ENSG00000138780	GSTCD	1433.87	-0.918733	1.33131	-2.44982	0.014293
ENSG00000170175	CHRNB1	291.885	-0.919174	1.32443	-1.97428	0.0483496
ENSG00000185480	PARPBP	765.457	-0.919684	1.32765	-2.26932	0.0232489
ENSG00000177125	ZBTB34	1326.75	-0.91979	1.33285	-2.43653	0.0148288
ENSG00000196449	YRDC	2098.9	-0.921179	1.33369	-2.55671	0.0105667
ENSG00000155846	PPARGC1B	1035.78	-0.921837	1.32889	-2.35712	0.0184173
ENSG00000158615	PPP1R15B	5519	-0.922204	1.34478	-2.85357	0.00432306
ENSG00000150457	LATS2	1331.06	-0.922336	1.33208	-2.43648	0.014831
ENSG00000171150	SOCS5	1808.39	-0.922478	1.33439	-2.5232	0.0116291
ENSG00000068001	HYAL2	3871.3	-0.923292	1.34177	-2.71269	0.00667396
ENSG00000172765	TMCC1	1610.66	-0.924915	1.33149	-2.48356	0.0130075
ENSG00000128513	POT1	620.613	-0.928018	1.32483	-2.20528	0.0274342
ENSG00000164168	TMEM184C	2849.06	-0.928494	1.33792	-2.64548	0.00815748
ENSG00000133874	RNF122	615.21	-0.930626	1.32814	-2.21509	0.0267536
ENSG00000163807	KIAA1143	4718.21	-0.931442	1.34295	-2.81436	0.00488752
ENSG00000155545	MIER3	1293.2	-0.933248	1.33002	-2.427	0.0152242
ENSG00000155621	C9orf85	700.275	-0.934005	1.32858	-2.25612	0.0240631
ENSG00000127152	BCL11B	1050.98	-0.935723	1.33	-2.37436	0.0175796
ENSG00000147586	MRPS28	1714.1	-0.937217	1.29353	-2.06978	0.0384732
ENSG00000103353	UBFD1	1147.1	-0.937234	1.3294	-2.39598	0.016576
ENSG00000100767	PAPLN	965.138	-0.93725	1.32184	-2.30619	0.0210998
ENSG00000254598	CSNK2A3	1279.14	-0.938091	1.3315	-2.43384	0.0149397
ENSG00000224152	BAZ2B-AS1	359.937	-0.938766	1.31863	-2.02822	0.0425376
ENSG00000196793	ZNF239	399.247	-0.940435	1.32265	-2.07883	0.0376334
ENSG00000197619	ZNF615	1073.79	-0.941166	1.32264	-2.33968	0.0193002
ENSG00000165392	WRN	1904.66	-0.9414	1.33265	-2.54155	0.0110362
ENSG00000179029	TMEM107	432.163	-0.941432	1.32103	-2.09528	0.0361457
ENSG00000001631	KRIT1	3529.38	-0.943397	1.33929	-2.70739	0.0067815
ENSG00000104643	MTMR9	649.438	-0.944162	1.32023	-2.20239	0.0276379
ENSG00000162927	PUS10	562.597	-0.944629	1.32263	-2.17916	0.0293198
ENSG00000172780	RAB43	931.457	-0.944846	1.32956	-2.34608	0.0189719
ENSG00000163743	RCHY1	1047.33	-0.944894	1.32972	-2.37866	0.0173757
ENSG00000184979	USP18	788.06	-0.945092	1.32532	-2.28352	0.0224
ENSG00000143622	RIT1	1468.93	-0.945203	1.33451	-2.48312	0.0130237
ENSG00000119965	C10orf88	784.191	-0.945819	1.33136	-2.30009	0.0214433
ENSG00000079335	CDC14A	465.114	-0.945858	1.31958	-2.111	0.0347722
ENSG00000105865	DUS4L	1350.5	-0.946297	1.33225	-2.45616	0.014043
ENSG00000145740	SLC30A5	3825.04	-0.94679	1.34085	-2.72751	0.00638149
ENSG00000184995	IFNE	331.427	-0.947673	1.32522	-2.03298	0.0420543
ENSG00000108239	TBC1D12	1343.37	-0.950672	1.33179	-2.45618	0.0140423
ENSG00000180376	CCDC66	1221.58	-0.952004	1.33215	-2.43256	0.0149927
ENSG00000173145	NOC3L	2419.58	-0.952484	1.33453	-2.61395	0.00895013
ENSG00000141298	SSH2	1749.48	-0.952865	1.29289	-2.08296	0.0372549
ENSG00000143367	TUFT1	2301.99	-0.952932	1.33843	-2.60597	0.00916154
ENSG00000155903	RASA2	1704.44	-0.953437	1.33102	-2.51355	0.0119521
ENSG00000111961	SASH1	633.222	-0.953745	1.32798	-2.23803	0.0252189
ENSG00000121481	RNF2	2073.07	-0.95513	1.3364	-2.58169	0.00983164
ENSG00000143942	CHAC2	446.172	-0.955265	1.31168	-2.05012	0.0403531
ENSG00000163660	CCNL1	3845.42	-0.956094	1.34062	-2.73521	0.00623402
ENSG00000109536	FRG1	1912.54	-0.958652	1.3348	-2.56157	0.01042
ENSG00000154127	UBASH3B	791.813	-0.96122	1.32205	-2.27604	0.0228438
ENSG00000068796	KIF2A	2280.28	-0.961308	1.33289	-2.59806	0.00937519
ENSG00000187736	NHEJ1	1210.85	-0.961916	1.33105	-2.43305	0.0149721
ENSG00000152102	FAM168B	5177.65	-0.962904	1.3418	-2.80815	0.00498269
ENSG00000163006	CCDC138	853.563	-0.963065	1.32851	-2.33034	0.0197881
ENSG00000174456	C12orf76	629.118	-0.964356	1.33231	-2.23986	0.0251001
ENSG00000197362	ZNF786	891.371	-0.964525	1.32869	-2.34385	0.0190861
ENSG00000214331	PDPR2P	518.27	-0.96549	1.31889	-2.14934	0.0316075
ENSG00000111554	MDM1	1166.66	-0.966058	1.32862	-2.41551	0.0157131
ENSG00000121988	ZRANB3	312.257	-0.968032	1.31453	-1.98133	0.0475548
ENSG00000156735	BAG4	2444.26	-0.96823	1.33823	-2.63197	0.00848921
ENSG00000183735	TBK1	3274.41	-0.968329	1.33822	-2.70504	0.00682954
ENSG00000206149	HERC2P9	1206.71	-0.970424	1.3235	-2.39252	0.0167331
ENSG00000089876	DHX32	4836.38	-0.972276	1.29746	-2.15165	0.0314249
ENSG00000178966	RMI1	1022.41	-0.972277	1.32405	-2.35916	0.0183162
ENSG00000116127	ALMS1	1006.67	-0.972629	1.32385	-2.35446	0.0185495
ENSG00000274070	CASTOR2	437.682	-0.974344	1.31878	-2.10815	0.0350176
ENSG00000148459	PDSS1	900.463	-0.974762	1.32185	-2.31537	0.0205927
ENSG00000112186	CAP2	700.463	-0.975603	1.33062	-2.28405	0.0223684
ENSG00000111912	NCOA7	2263.14	-0.975884	1.33496	-2.61487	0.00892618
ENSG00000005302	MSL3	1531.63	-0.978923	1.33016	-2.49948	0.0124376
ENSG00000125945	ZNF436	1999.14	-0.980181	1.33698	-2.58761	0.00966432
ENSG00000115009	CCL20	965.664	-0.98187	1.33059	-2.38266	0.017188
ENSG00000170949	ZNF160	811.247	-0.983015	1.32614	-2.32004	0.0203388
ENSG00000077458	FAM76B	2202.47	-0.984346	1.33539	-2.61475	0.00892934
ENSG00000258441	LINC00641	852.837	-0.985059	1.32355	-2.3201	0.0203357
ENSG00000166024	R3HCC1L	1347.59	-0.985563	1.33139	-2.47784	0.0132181
ENSG00000090054	SPTLC1	4803.73	-0.986897	1.342	-2.85046	0.00436565
ENSG00000159579	RSPRY1	2393.17	-0.987227	1.33662	-2.63907	0.00831335
ENSG00000175322	ZNF519	291.163	-0.988479	1.31417	-1.97156	0.0486599
ENSG00000143452	HORMAD1	528.739	-0.988617	1.32252	-2.19038	0.028497
ENSG00000196418	ZNF124	930.831	-0.988741	1.3257	-2.35743	0.0184018
ENSG00000139597	N4BP2L1	277.155	-0.988766	1.31823	-1.98121	0.0475682
ENSG00000155792	DEPTOR	435.198	-0.990685	1.33245	-2.12831	0.0333117
ENSG00000164305	CASP3	4536.75	-0.991065	1.3427	-2.84135	0.00449225
ENSG00000198909	MAP3K3	1372.75	-0.99122	1.33117	-2.48526	0.0129458
ENSG00000197841	ZNF181	669.298	-0.991612	1.32551	-2.27074	0.023163
ENSG00000163378	EOGT	846.717	-0.992064	1.31367	-2.24551	0.0247356
ENSG00000116815	CD58	834.51	-0.992941	1.328	-2.34154	0.0192042
ENSG00000146757	ZNF92	1959.82	-0.993183	1.33302	-2.58424	0.00975944
ENSG00000178537	SLC25A20	315.863	-0.993522	1.3197	-2.03118	0.0422365
ENSG00000183891	TTC32	954.453	-0.993598	1.33208	-2.38846	0.016919
ENSG00000159882	ZNF230	900.691	-0.99702	1.32785	-2.36468	0.0180459
ENSG00000155100	OTUD6B	619.881	-0.997314	1.32603	-2.25452	0.0241636
ENSG00000135127	BICDL1	2140.18	-0.997644	1.33519	-2.61577	0.00890278
ENSG00000188636	RTL6	3060.21	-1.00106	1.33781	-2.70961	0.00673619
ENSG00000168301	KCTD6	678.334	-1.00114	1.32821	-2.28848	0.0221094
ENSG00000141642	ELAC1	511.32	-1.00119	1.31743	-2.15966	0.0307993
ENSG00000229927	RHEBP1	511.868	-1.00196	1.32534	-2.20021	0.0277917
ENSG00000103707	MTFMT	1428.32	-1.00318	1.32789	-2.48521	0.0129473
ENSG00000129518	EAPP	2163.56	-1.00388	1.33571	-2.62327	0.00870895
ENSG00000228409	CCT6P1	627.582	-1.00399	1.32569	-2.26144	0.0237319
ENSG00000023608	SNAPC1	779.646	-1.00514	1.32773	-2.32972	0.0198209
ENSG00000259032	ENSAP2	344.968	-1.00661	1.31693	-2.05125	0.0402423
ENSG00000127995	CASD1	1904.31	-1.00732	1.33234	-2.58337	0.00978399
ENSG00000124786	SLC35B3	1416.46	-1.00849	1.33347	-2.51235	0.011993
ENSG00000188167	TMPPE	311.038	-1.00935	1.31382	-2.00289	0.0451891
ENSG00000185710	SMG1P4	337.425	-1.00961	1.31845	-2.05535	0.0398454
ENSG00000267221	C17orf113	323.288	-1.00964	1.32826	-2.05966	0.0394311
ENSG00000164296	TIGD6	275.643	-1.01002	1.32005	-2.00189	0.0452961
ENSG00000134899	ERCC5	4054.83	-1.01046	1.29143	-2.11375	0.0345364
ENSG00000105173	CCNE1	1467.46	-1.01089	1.3197	-2.42902	0.0151397
ENSG00000083093	PALB2	1991.57	-1.01095	1.33303	-2.59972	0.00933011
ENSG00000072756	TRNT1	1624.3	-1.01126	1.33547	-2.55179	0.0107173
ENSG00000259431	THTPA	534.303	-1.01128	1.32327	-2.21127	0.0270171
ENSG00000071243	ING3	872.294	-1.01264	1.32883	-2.36909	0.017832
ENSG00000085231	AK6	2013.91	-1.01271	1.33299	-2.6034	0.00923051
ENSG00000233830	EIF4HP1	536.559	-1.01324	1.32142	-2.20514	0.0274444
ENSG00000131023	LATS1	2336.57	-1.01357	1.33523	-2.64779	0.00810201
ENSG00000154727	GABPA	2477.78	-1.01431	1.33683	-2.6653	0.00769197
ENSG00000040199	PHLPP2	1074.5	-1.01446	1.32522	-2.40738	0.0160676
ENSG00000068097	HEATR6	1415.52	-1.01452	1.33164	-2.51023	0.0120654
ENSG00000133818	RRAS2	2773.4	-1.01505	1.33928	-2.69241	0.00709379
ENSG00000138587	MNS1	605.53	-1.01537	1.31773	-2.21544	0.0267302
ENSG00000083635	NUFIP1	1617.97	-1.01538	1.331	-2.54172	0.0110309
ENSG00000146109	ABT1	2807.62	-1.01611	1.33871	-2.69754	0.00698548
ENSG00000196792	STRN3	2553.87	-1.01618	1.33691	-2.67414	0.00749221
ENSG00000113838	TBCCD1	996.019	-1.01671	1.3299	-2.41174	0.0158768
ENSG00000157107	FCHO2	2260.78	-1.01731	1.33441	-2.63993	0.0082924
ENSG00000188868	ZNF563	290.877	-1.01746	1.32013	-2.0237	0.0430008
ENSG00000158711	ELK4	2985.97	-1.01816	1.33621	-2.71156	0.00669664
ENSG00000151240	DIP2C	704.341	-1.01822	1.32158	-2.28144	0.0225227
ENSG00000130021	PUDP	1064.72	-1.0206	1.32719	-2.42065	0.0154929
ENSG00000108055	SMC3	5852.28	-1.02101	1.34209	-2.91923	0.003509
ENSG00000173041	ZNF680	1434.21	-1.02104	1.33513	-2.52309	0.011633
ENSG00000103381	CPPED1	1269.75	-1.02324	1.33141	-2.48648	0.0129012
ENSG00000165630	PRPF18	1649.93	-1.02368	1.33359	-2.56319	0.0103714
ENSG00000154429	CCSAP	1838.47	-1.02426	1.33038	-2.57413	0.0100493
ENSG00000120327	PCDHB14	907.487	-1.02453	1.3255	-2.37333	0.0176285
ENSG00000011198	ABHD5	1378.2	-1.02655	1.32786	-2.49179	0.0127102
ENSG00000114473	IQCG	364.903	-1.02695	1.32242	-2.10687	0.0351289
ENSG00000153975	ZUP1	1298.56	-1.02756	1.33216	-2.49753	0.0125062
ENSG00000168795	ZBTB5	1636.45	-1.02879	1.33503	-2.56509	0.0103148
ENSG00000261609	GAN	1804.93	-1.02904	1.33438	-2.59118	0.00956475
ENSG00000117643	MAN1C1	708.208	-1.031	1.32638	-2.31486	0.0206206
ENSG00000276600	RAB7B	319.702	-1.03117	1.31485	-2.03254	0.0420991
ENSG00000169131	ZNF354A	1432.9	-1.03466	1.33295	-2.53093	0.0113762
ENSG00000231205	ZNF826P	487.605	-1.03536	1.31223	-2.13224	0.0329873
ENSG00000185973	TMLHE	759.244	-1.03657	1.33013	-2.34594	0.0189791
ENSG00000109458	GAB1	1539.82	-1.03736	1.33265	-2.55083	0.0107466
ENSG00000124370	MCEE	468.5	-1.03788	1.32452	-2.19478	0.0281794
ENSG00000101452	DHX35	1626.59	-1.03925	1.33457	-2.57014	0.0101659
ENSG00000060749	QSER1	4575.5	-1.03963	1.33891	-2.82883	0.00467183
ENSG00000108599	AKAP10	2189.66	-1.04088	1.33707	-2.64996	0.00805005
ENSG00000113593	PPWD1	1817.92	-1.04092	1.33549	-2.60115	0.00929105
ENSG00000117500	TMED5	9151.55	-1.0427	1.31658	-2.66252	0.00775585
ENSG00000274847	MAFIP	351.068	-1.04349	1.32517	-2.11053	0.0348126
ENSG00000140471	LINS1	887.494	-1.04595	1.32745	-2.39048	0.0168263
ENSG00000168556	ING2	1336.29	-1.04678	1.32993	-2.50906	0.0121054
ENSG00000167550	RHEBL1	242.069	-1.04695	1.32388	-1.99358	0.0461976
ENSG00000157036	EXOG	384.751	-1.04767	1.30879	-2.05049	0.0403167
ENSG00000146282	RARS2	3455.17	-1.04945	1.34026	-2.7684	0.00563327
ENSG00000177917	ARL6IP6	2606.47	-1.04991	1.34087	-2.68766	0.00719552
ENSG00000136715	SAP130	1747.92	-1.05079	1.33049	-2.58047	0.00986672
ENSG00000172845	SP3	3585.05	-1.05166	1.34315	-2.814	0.00489296
ENSG00000138376	BARD1	1015.56	-1.05167	1.31995	-2.38088	0.0172713
ENSG00000127720	METTL25	266.612	-1.05217	1.31766	-2.00786	0.0446585
ENSG00000043355	ZIC2	239.002	-1.05227	1.32629	-1.99085	0.0464971
ENSG00000164338	UTP15	2068.39	-1.05287	1.33221	-2.6318	0.00849332
ENSG00000139631	CSAD	1203.89	-1.05362	1.33284	-2.49387	0.0126357
ENSG00000143398	PIP5K1A	1848.55	-1.05367	1.3313	-2.60038	0.009312
ENSG00000254231	WWP1-AS1	231.357	-1.05685	1.32233	-1.98308	0.0473582
ENSG00000132669	RIN2	2960.33	-1.05742	1.33873	-2.73709	0.00619848
ENSG00000231259	ANAPC1P2	364.19	-1.05805	1.32519	-2.13114	0.0330779
ENSG00000101624	CEP76	1582.31	-1.05836	1.33215	-2.56937	0.0101883
ENSG00000162607	USP1	6468.06	-1.05883	1.34083	-2.91914	0.00350995
ENSG00000119636	BBOF1	283.942	-1.05894	1.3212	-2.04662	0.0406955
ENSG00000100483	VCPKMT	617.296	-1.05962	1.32498	-2.28997	0.0220233
ENSG00000139263	LRIG3	2028.3	-1.06024	1.33445	-2.64103	0.00826535
ENSG00000070476	ZXDC	2881.17	-1.06025	1.33735	-2.73248	0.00628592
ENSG00000221994	ZNF630	434.709	-1.06043	1.32335	-2.18341	0.0290054
ENSG00000112039	FANCE	1262.44	-1.06141	1.32896	-2.49931	0.0124434
ENSG00000111845	PAK1IP1	1871.16	-1.06326	1.33225	-2.61492	0.00892491
ENSG00000051825	MPHOSPH9	1250.89	-1.06392	1.32968	-2.50216	0.0123437
ENSG00000118412	CASP8AP2	1184.87	-1.06479	1.32182	-2.43902	0.014727
ENSG00000188295	ZNF669	379.682	-1.06495	1.31305	-2.0921	0.0364294
ENSG00000172006	ZNF554	435.395	-1.06497	1.3188	-2.16697	0.0302373
ENSG00000173467	AGR3	485.162	-1.06522	1.32593	-2.22484	0.0260922
ENSG00000073905	VDAC1P1	399.475	-1.06555	1.32077	-2.15249	0.0313585
ENSG00000213742	ZNF337-AS1	301.521	-1.06611	1.31998	-2.06547	0.0388787
ENSG00000156345	CDK20	299.737	-1.06644	1.32343	-2.07331	0.0381437
ENSG00000215790	SLC35E2A	329.709	-1.06666	1.3186	-2.08672	0.0369139
ENSG00000181220	ZNF746	3269.86	-1.06751	1.33734	-2.76752	0.0056485
ENSG00000146143	PRIM2	2359.34	-1.06833	1.28478	-2.12722	0.0334018
ENSG00000133433	GSTT2B	299.066	-1.06841	1.31651	-2.0477	0.0405889
ENSG00000273033	LINC02035	580.538	-1.06921	1.32386	-2.27451	0.0229353
ENSG00000128271	ADORA2A	221.943	-1.06956	1.32733	-1.9734	0.0484506
ENSG00000131788	PIAS3	5067.45	-1.07077	1.34054	-2.87376	0.00405613
ENSG00000241360	PDXP	1627.91	-1.0713	1.33149	-2.5818	0.00982873
ENSG00000134323	MYCN	268.89	-1.07308	1.31802	-2.02601	0.042764
ENSG00000166507	NDST2	1176.41	-1.07464	1.33125	-2.49786	0.0124947
ENSG00000196950	SLC39A10	8199.04	-1.07495	1.30223	-2.2693	0.0232499
ENSG00000092208	GEMIN2	792.353	-1.07534	1.32753	-2.37852	0.0173822
ENSG00000197020	ZNF100	550.201	-1.07539	1.31705	-2.22616	0.0260033
ENSG00000158163	DZIP1L	302.403	-1.07539	1.31221	-2.02787	0.0425736
ENSG00000176542	USF3	1123.38	-1.07597	1.32675	-2.46802	0.0135862
ENSG00000196689	TRPV1	258.973	-1.07865	1.3166	-2.01098	0.0443279
ENSG00000122481	RWDD3	1010.49	-1.07872	1.32982	-2.45482	0.0140955
ENSG00000189057	FAM111B	3681.47	-1.07943	1.33656	-2.71631	0.00660136
ENSG00000100485	SOS2	1769.97	-1.07948	1.33293	-2.61431	0.00894088
ENSG00000029364	SLC39A9	7867.76	-1.08025	1.3004	-2.32894	0.0198623
ENSG00000138744	NAAA	1455.47	-1.08118	1.33339	-2.56495	0.0103191
ENSG00000180228	PRKRA	1985.02	-1.08319	1.33485	-2.65066	0.00803345
ENSG00000198824	CHAMP1	1771.69	-1.08564	1.32843	-2.59305	0.00951302
ENSG00000244687	UBE2V1	12114.1	-1.0867	1.34848	-3.16218	0.00156592
ENSG00000069943	PIGB	864.267	-1.08782	1.32503	-2.39985	0.0164019
ENSG00000174010	KLHL15	687.582	-1.08814	1.32049	-2.31507	0.0206093
ENSG00000112624	BICRAL	1598.85	-1.0894	1.33348	-2.59592	0.00943389
ENSG00000231607	DLEU2	322.157	-1.0898	1.31419	-2.06961	0.0384889
ENSG00000135205	CCDC146	481.396	-1.09352	1.32884	-2.23777	0.0252361
ENSG00000164086	DUSP7	1836.79	-1.09361	1.3308	-2.62199	0.00874185
ENSG00000163545	NUAK2	575.351	-1.0952	1.32568	-2.29431	0.0217729
ENSG00000144357	UBR3	2400.77	-1.09602	1.33574	-2.70823	0.00676425
ENSG00000151332	MBIP	754.749	-1.09626	1.32483	-2.36834	0.0178679
ENSG00000135245	HILPDA	1959.75	-1.0965	1.28556	-2.04927	0.0404355
ENSG00000236618	PITPNA-AS1	468.318	-1.0968	1.3245	-2.23171	0.025634
ENSG00000198944	SOWAHA	417.913	-1.09718	1.32256	-2.19278	0.0283234
ENSG00000100084	HIRA	5743.71	-1.09723	1.3431	-2.9684	0.00299353
ENSG00000182150	ERCC6L2	1392.95	-1.09743	1.30163	-2.26648	0.0234223
ENSG00000175395	ZNF25	595.904	-1.09887	1.32201	-2.29294	0.0218514
ENSG00000178397	FAM220A	1667.7	-1.0993	1.33493	-2.61405	0.00894761
ENSG00000272913	LINC03052	479.478	-1.10039	1.32357	-2.23854	0.0251861
ENSG00000204179	PTPN20	485.204	-1.1006	1.31876	-2.22045	0.0263882
ENSG00000167447	SMG8	1141.81	-1.10097	1.3284	-2.49672	0.0125348
ENSG00000163155	LYSMD1	466.389	-1.10135	1.32258	-2.22759	0.0259076
ENSG00000103460	TOX3	1979.91	-1.1021	1.33803	-2.65598	0.00790781
ENSG00000101665	SMAD7	1769.68	-1.10361	1.32952	-2.6122	0.00899607
ENSG00000132825	PPP1R3D	1065.5	-1.10476	1.32949	-2.48482	0.0129616
ENSG00000170379	TCAF2	498.288	-1.10713	1.32725	-2.12671	0.0334442
ENSG00000135913	USP37	1589.85	-1.11262	1.3267	-2.57446	0.0100397
ENSG00000074181	NOTCH3	632.195	-1.11383	1.32783	-2.33712	0.0194332
ENSG00000281026	N4BP2L2-IT2	264.186	-1.11389	1.31978	-2.05445	0.0399321
ENSG00000072657	TRHDE	371.157	-1.11425	1.31275	-2.11678	0.0342786
ENSG00000184678	H2BC21	620.846	-1.11684	1.3312	-2.32719	0.0199549
ENSG00000214376	VSTM5	240.932	-1.11695	1.31227	-1.98737	0.0468814
ENSG00000167981	ZNF597	644.638	-1.11794	1.32275	-2.33027	0.0197917
ENSG00000204055	IER5L-AS1	320.279	-1.119	1.32439	-2.12708	0.0334135
ENSG00000060656	PTPRU	210.425	-1.12037	1.32319	-1.99247	0.0463199
ENSG00000203943	SAMD13	374.636	-1.1219	1.31679	-2.15076	0.0314949
ENSG00000116678	LEPR	550.187	-1.12199	1.33218	-2.28289	0.0224371
ENSG00000164002	EXO5	1043.11	-1.12261	1.32699	-2.4807	0.0131125
ENSG00000178295	GEN1	367.241	-1.1227	1.30983	-2.09763	0.0359381
ENSG00000136273	HUS1	1436.51	-1.12282	1.331	-2.58098	0.009852
ENSG00000251369	ZNF550	502.744	-1.12306	1.32755	-2.27135	0.0231258
ENSG00000205746	PKD1P4	1656.77	-1.12349	1.3312	-2.61847	0.00883255
ENSG00000127993	RBM48	588.558	-1.12363	1.32284	-2.30924	0.0209301
ENSG00000140280	LYSMD2	968.252	-1.12474	1.32827	-2.46737	0.0136111
ENSG00000180787	ZFP3	541.983	-1.12493	1.32162	-2.28172	0.0225059
ENSG00000101868	POLA1	3264.6	-1.12545	1.3343	-2.79381	0.00520909
ENSG00000151233	GXYLT1	1997.44	-1.12559	1.33093	-2.66346	0.00773409
ENSG00000127311	HELB	769.405	-1.1266	1.32513	-2.39443	0.0166462
ENSG00000131979	GCH1	1500.56	-1.12686	1.34021	-2.55601	0.0105881
ENSG00000102908	NFAT5	1332.68	-1.12716	1.33996	-2.51669	0.0118464
ENSG00000197579	TOPORS	1587.46	-1.12731	1.32986	-2.60355	0.00922643
ENSG00000111801	BTN3A3	262.338	-1.12764	1.32281	-2.06796	0.038644
ENSG00000114737	CISH	287.808	-1.13018	1.31738	-2.08097	0.0374365
ENSG00000171970	ZNF57	616.927	-1.13044	1.32216	-2.32347	0.0201541
ENSG00000122870	BICC1	214.182	-1.13208	1.32108	-2.00256	0.045225
ENSG00000145331	TRMT10A	792.402	-1.133	1.32473	-2.40463	0.0161889
ENSG00000159873	CCDC117	3372.72	-1.13335	1.33729	-2.81699	0.00484758
ENSG00000205208	C4orf46	2051.22	-1.13357	1.32922	-2.6635	0.00773334
ENSG00000263956	NBPF11	2294.92	-1.13488	1.33681	-2.72109	0.00650672
ENSG00000096717	SIRT1	2948.22	-1.13504	1.33769	-2.78561	0.00534279
ENSG00000107643	MAPK8	1577.01	-1.13612	1.33201	-2.61738	0.00886065
ENSG00000168438	CDC40	1834.16	-1.13641	1.32356	-2.59517	0.00945432
ENSG00000239704	CDRT4	337.146	-1.13677	1.32401	-2.154	0.0312403
ENSG00000180979	LRRC57	2377.72	-1.13962	1.3373	-2.73278	0.00628027
ENSG00000138336	TET1	246.517	-1.14014	1.31842	-2.04393	0.0409601
ENSG00000213799	ZNF845	696.195	-1.14082	1.3246	-2.37407	0.0175933
ENSG00000100647	SUSD6	2323.27	-1.14423	1.33521	-2.72985	0.00633633
ENSG00000011052	NME1-NME2	16906.4	-1.14487	1.35042	-3.2842	0.00102271
ENSG00000249471	ZNF324B	230.578	-1.1459	1.32247	-2.0372	0.0416302
ENSG00000111361	EIF2B1	3697.11	-1.14786	1.33954	-2.84863	0.00439073
ENSG00000234231	ANAPC1P4	281.445	-1.15001	1.31801	-2.09005	0.0366131
ENSG00000182010	RTKN2	2480.54	-1.15061	1.33404	-2.74705	0.00601346
ENSG00000109066	TMEM104	1109.23	-1.1511	1.32859	-2.52184	0.0116744
ENSG00000165757	JCAD	1374.76	-1.15186	1.33367	-2.59243	0.00953001
ENSG00000139835	GRTP1	2379.75	-1.15369	1.33776	-2.74048	0.0061349
ENSG00000254681	PKD1P5	1634.57	-1.15376	1.32978	-2.62742	0.00860355
ENSG00000018189	RUFY3	1835.84	-1.154	1.33096	-2.66223	0.00776255
ENSG00000251022	THAP9-AS1	1728.03	-1.1574	1.33244	-2.65607	0.00790578
ENSG00000141084	RANBP10	2688.34	-1.15752	1.33839	-2.77431	0.00553187
ENSG00000213588	ZBTB9	1017.75	-1.15904	1.31985	-2.45298	0.0141679
ENSG00000169635	HIC2	956.937	-1.16003	1.32057	-2.44474	0.0144957
ENSG00000196466	ZNF799	881.941	-1.16028	1.31827	-2.40893	0.0159992
ENSG00000266036	SLC9A3R1-AS1	210.557	-1.16084	1.31727	-2.00165	0.045322
ENSG00000114520	SNX4	3210.99	-1.16176	1.33728	-2.82333	0.00475271
ENSG00000173193	PARP14	4277.44	-1.16213	1.33933	-2.89308	0.00381484
ENSG00000254806	SYS1-DBNDD2	358.225	-1.16313	1.32198	-2.18616	0.0288039
ENSG00000108175	ZMIZ1	9651.44	-1.16322	1.27909	-2.05876	0.0395171
ENSG00000100418	DESI1	1837.81	-1.16361	1.33363	-2.67979	0.00736683
ENSG00000234518	PTGES3P1	233.511	-1.16419	1.31297	-2.01367	0.0440444
ENSG00000149300	C11orf52	1079.27	-1.16497	1.33041	-2.52809	0.0114685
ENSG00000102543	CDADC1	610.729	-1.16555	1.32548	-2.35519	0.0185131
ENSG00000136783	NIPSNAP3A	945.575	-1.16631	1.32356	-2.46595	0.0136651
ENSG00000092470	WDR76	1950.37	-1.16724	1.32853	-2.66948	0.00759697
ENSG00000198855	FICD	343.924	-1.16817	1.31294	-2.13245	0.0329698
ENSG00000186106	ANKRD46	2403.09	-1.17009	1.3349	-2.75408	0.0058858
ENSG00000064703	DDX20	757.784	-1.17032	1.32529	-2.41873	0.0155748
ENSG00000141391	PRELID3A	256.314	-1.17544	1.32261	-2.08918	0.0366919
ENSG00000158411	MITD1	1342.69	-1.17654	1.33118	-2.59743	0.00939233
ENSG00000155542	SETD9	194.603	-1.17665	1.31489	-1.97415	0.0483642
ENSG00000122435	TRMT13	509.645	-1.17814	1.32299	-2.30356	0.0212471
ENSG00000049167	ERCC8	736.249	-1.17835	1.3232	-2.40713	0.0160785
ENSG00000272086	GOLPH3-DT	181.128	-1.18362	1.31818	-1.97047	0.0487846
ENSG00000225648	SBDSP1	986.485	-1.18415	1.32499	-2.49609	0.0125571
ENSG00000040275	SPDL1	449.377	-1.1852	1.31614	-2.23978	0.0251053
ENSG00000225377	NRSN2-AS1	370.691	-1.18848	1.32043	-2.20779	0.0272589
ENSG00000172650	AGAP5	564.195	-1.18932	1.322	-2.33607	0.0194876
ENSG00000255737	AGAP2-AS1	634.608	-1.18989	1.32132	-2.36563	0.0179997
ENSG00000152382	TADA1	1225.45	-1.19021	1.32804	-2.57051	0.0101548
ENSG00000166192	SENP8	225.415	-1.19067	1.31953	-2.05164	0.0402043
ENSG00000256235	SMIM3	2815.64	-1.19263	1.33659	-2.80991	0.00495548
ENSG00000139651	ZNF740	3550.92	-1.19313	1.34074	-2.86149	0.0042165
ENSG00000169629	RGPD8	468.555	-1.19342	1.31962	-2.27597	0.0228477
ENSG00000121274	TENT4B	1750.97	-1.19349	1.32472	-2.63419	0.00843385
ENSG00000165996	HACD1	429.642	-1.19823	1.32008	-2.2563	0.0240521
ENSG00000128944	KNSTRN	1499.28	-1.2	1.33119	-2.6417	0.00824911
ENSG00000187372	PCDHB13	1089.32	-1.20124	1.32246	-2.5161	0.0118661
ENSG00000271079	CTAGE15	176.332	-1.20142	1.31692	-1.96744	0.0491329
ENSG00000139146	SINHCAF	5380.7	-1.20145	1.34879	-2.98314	0.00285309
ENSG00000185220	PGBD2	1511.97	-1.20154	1.32673	-2.62202	0.00874091
ENSG00000147100	SLC16A2	373.208	-1.20365	1.32686	-2.22226	0.0262655
ENSG00000198743	SLC5A3	1402.62	-1.20471	1.32958	-2.62126	0.00876046
ENSG00000088451	TGDS	1139.26	-1.20575	1.33188	-2.56973	0.0101777
ENSG00000249485	RBBP4P1	323.428	-1.2058	1.3111	-2.1274	0.0333865
ENSG00000145241	CENPC	1199.12	-1.20631	1.32849	-2.57735	0.00995607
ENSG00000113248	PCDHB15	331.174	-1.20642	1.3152	-2.16123	0.0306772
ENSG00000269713	NBPF9	1110.15	-1.20869	1.32654	-2.54997	0.0107731
ENSG00000135336	ORC3	1393.32	-1.21035	1.32913	-2.62105	0.00876592
ENSG00000152229	PSTPIP2	1441.93	-1.21175	1.32808	-2.62529	0.00865762
ENSG00000139620	KANSL2	1206.2	-1.21256	1.32739	-2.57775	0.00994448
ENSG00000134326	CMPK2	251.417	-1.21494	1.31164	-2.06173	0.0392334
ENSG00000157111	TMEM171	670.257	-1.21534	1.32668	-2.41526	0.0157241
ENSG00000215908	CROCCP2	1140.2	-1.21595	1.32945	-2.57284	0.0100869
ENSG00000118197	DDX59	752.685	-1.2198	1.3241	-2.44367	0.0145387
ENSG00000127452	FBXL12	1048.98	-1.22022	1.32806	-2.54865	0.0108142
ENSG00000215712	TMEM242	1112.22	-1.22039	1.33082	-2.57111	0.0101374
ENSG00000064763	FAR2	443.203	-1.22733	1.31147	-2.23179	0.0256291
ENSG00000166896	ATP23	568.189	-1.22908	1.32232	-2.36477	0.0180412
ENSG00000205089	CCNI2	684.676	-1.2296	1.32268	-2.41821	0.0155971
ENSG00000272150	NBPF25P	463.441	-1.22975	1.32218	-2.30581	0.0211212
ENSG00000177427	MIEF2	697.752	-1.23065	1.32426	-2.43039	0.0150824
ENSG00000112245	PTP4A1	16833	-1.23146	1.2775	-2.10818	0.035015
ENSG00000258738	BAZ1A-AS1	318.766	-1.23169	1.32056	-2.18938	0.028569
ENSG00000118600	RXYLT1	578.316	-1.23281	1.31705	-2.34396	0.0190803
ENSG00000173120	KDM2A	11709.9	-1.23341	1.28659	-2.27952	0.0226359
ENSG00000168411	RFWD3	4209.08	-1.2359	1.34619	-2.85139	0.00435289
ENSG00000081019	RSBN1	791.346	-1.23828	1.32643	-2.47726	0.0132394
ENSG00000186364	NUDT17	412.493	-1.23867	1.32306	-2.27786	0.0227349
ENSG00000102978	POLR2C	5674.24	-1.24112	1.34268	-3.05322	0.002264
ENSG00000175305	CCNE2	2235.06	-1.24128	1.32543	-2.66515	0.00769532
ENSG00000005189	REXO5	554.917	-1.24363	1.31987	-2.3567	0.0184384
ENSG00000181544	FANCB	202.599	-1.24388	1.30869	-1.99197	0.046374
ENSG00000136492	BRIP1	1950.56	-1.24511	1.34002	-2.63974	0.00829689
ENSG00000130695	CEP85	2118.39	-1.248	1.33283	-2.76647	0.00566659
ENSG00000165338	HECTD2	813.247	-1.25089	1.31879	-2.45377	0.0141369
ENSG00000135314	KHDC1	278.886	-1.25134	1.31791	-2.15167	0.0314235
ENSG00000137492	THAP12	7751.12	-1.25187	1.27422	-2.0906	0.036564
ENSG00000171962	DRC3	242.732	-1.2528	1.31991	-2.11495	0.0344343
ENSG00000178764	ZHX2	1127.37	-1.25518	1.32626	-2.58263	0.00980491
ENSG00000118655	DCLRE1B	670.249	-1.26024	1.32048	-2.42144	0.0154592
ENSG00000198783	ZNF830	976.201	-1.26249	1.32721	-2.55278	0.0106866
ENSG00000106610	STAG3L4	1050.49	-1.26328	1.32961	-2.57916	0.00990401
ENSG00000118507	AKAP7	201.652	-1.26556	1.3236	-2.06273	0.0391381
ENSG00000120616	EPC1	1628.96	-1.26602	1.33119	-2.70463	0.00683802
ENSG00000108557	RAI1	5957.86	-1.26648	1.34307	-3.08202	0.00205601
ENSG00000163161	ERCC3	1956.94	-1.26658	1.33108	-2.75082	0.00594464
ENSG00000169330	MINAR1	287.326	-1.26724	1.3182	-2.17213	0.0298462
ENSG00000163002	NUP35	1247.98	-1.2685	1.32835	-2.62629	0.00863208
ENSG00000065600	PACC1	687.864	-1.2697	1.32109	-2.4376	0.0147853
ENSG00000133302	SLF1	1177.29	-1.27234	1.32265	-2.58271	0.0098028
ENSG00000256667	KLRA1P	301.258	-1.27496	1.31789	-2.19038	0.028497
ENSG00000123219	CENPK	1613.93	-1.27625	1.32598	-2.68102	0.00733991
ENSG00000196757	ZNF700	1500.13	-1.28004	1.32955	-2.68599	0.00723149
ENSG00000164331	ANKRA2	1328.58	-1.28127	1.33108	-2.6589	0.00783959
ENSG00000156875	MFSD14A	1705.04	-1.28368	1.3306	-2.72508	0.00642861
ENSG00000262664	OVCA2	539.41	-1.28612	1.31965	-2.37504	0.017547
ENSG00000148229	POLE3	4672.52	-1.28685	1.33583	-2.98308	0.00285361
ENSG00000104714	ERICH1	1513.61	-1.28707	1.33232	-2.7009	0.00691518
ENSG00000231686	ANKRD11P2	258.703	-1.28792	1.31658	-2.14595	0.0318769
ENSG00000178665	ZNF713	339.239	-1.28846	1.31829	-2.23656	0.0253148
ENSG00000196422	PPP1R26	6005.76	-1.2892	1.27144	-1.99459	0.0460874
ENSG00000117525	F3	639.295	-1.29052	1.32272	-2.43828	0.0147572
ENSG00000179611	DGKZP1	583.901	-1.29078	1.32304	-2.41376	0.0157888
ENSG00000168872	DDX19A	2886.99	-1.29197	1.29481	-2.37699	0.0174548
ENSG00000207304	SNORA8	213.268	-1.29412	1.31872	-2.09521	0.0361525
ENSG00000171483	SSX6P	808.414	-1.29448	1.32499	-2.40127	0.0163381
ENSG00000144724	PTPRG	1918.79	-1.29463	1.33194	-2.76751	0.00564862
ENSG00000117791	MTARC2	906.369	-1.29835	1.2864	-2.11461	0.0344631
ENSG00000139618	BRCA2	697.936	-1.29841	1.30938	-2.30917	0.0209343
ENSG00000166004	CEP295	2073.22	-1.30068	1.32641	-2.75513	0.0058668
ENSG00000136710	VMA22	994.427	-1.30084	1.32779	-2.58327	0.00978678
ENSG00000188542	DUSP28	255.004	-1.30142	1.31949	-2.1595	0.0308116
ENSG00000129534	MIS18BP1	2028.72	-1.30278	1.32893	-2.77025	0.0056013
ENSG00000100410	PHF5A	2534.13	-1.30306	1.3337	-2.8483	0.00439538
ENSG00000136872	ALDOB	172.508	-1.30323	1.32919	-1.99739	0.0457828
ENSG00000205534	SMG1P2	1509.55	-1.30398	1.32929	-2.70158	0.00690115
ENSG00000100479	POLE2	569.001	-1.30723	1.32928	-2.31171	0.0207935
ENSG00000122035	RASL11A	355.383	-1.30934	1.32221	-2.2731	0.0230201
ENSG00000243789	JMJD7	181.51	-1.30987	1.31084	-2.01389	0.044021
ENSG00000196741	LINC01560	178.019	-1.3103	1.31264	-2.01861	0.0435281
ENSG00000010803	SCMH1	1736.94	-1.31171	1.32684	-2.72691	0.00639313
ENSG00000184860	SDR42E1	633.044	-1.31333	1.3186	-2.43043	0.0150809
ENSG00000198039	ZNF273	687.797	-1.3138	1.31988	-2.45968	0.013906
ENSG00000178538	CA8	161.465	-1.31421	1.30906	-1.96367	0.0495683
ENSG00000101003	GINS1	5559.98	-1.31494	1.34824	-2.97381	0.00294129
ENSG00000133794	BMAL1	743.63	-1.31757	1.32516	-2.50525	0.0122365
ENSG00000162664	ZNF326	2872.61	-1.32165	1.33191	-2.87967	0.00398092
ENSG00000096070	BRPF3	2128.9	-1.32201	1.3386	-2.79857	0.00513297
ENSG00000151876	FBXO4	573.113	-1.32206	1.32093	-2.42046	0.0155008
ENSG00000237172	B3GNT9	160.284	-1.32458	1.32106	-2.02343	0.043029
ENSG00000258366	RTEL1	996.681	-1.32693	1.31807	-2.47286	0.0134038
ENSG00000114670	NEK11	535.004	-1.32864	1.32315	-2.41145	0.0158891
ENSG00000198551	ZNF627	829.573	-1.33102	1.32429	-2.54148	0.0110384
ENSG00000181938	GINS3	1265.12	-1.33108	1.32267	-2.63819	0.00833502
ENSG00000256043	CTSO	310.256	-1.33345	1.31925	-2.24022	0.0250765
ENSG00000181588	MEX3D	5544.33	-1.334	1.29597	-2.5197	0.0117456
ENSG00000000460	FIRRM	1230.58	-1.33406	1.33595	-2.56267	0.0103872
ENSG00000143178	TBX19	316.164	-1.33687	1.31971	-2.24928	0.0244947
ENSG00000163795	ZNF513	394.521	-1.33825	1.3136	-2.28859	0.0221033
ENSG00000143363	PRUNE1	769.376	-1.34243	1.32324	-2.52408	0.0116
ENSG00000245958	SEPTIN7P14	579.543	-1.34621	1.32178	-2.44202	0.0146052
ENSG00000274487	NPEPPSP1	632.279	-1.34752	1.31885	-2.45361	0.014143
ENSG00000148219	ASTN2	463.123	-1.34856	1.31496	-2.34807	0.0188711
ENSG00000152455	SUV39H2	437.216	-1.35228	1.31144	-2.31177	0.0207905
ENSG00000111877	MCM9	845.459	-1.35327	1.32184	-2.54938	0.0107914
ENSG00000100629	CEP128	596.278	-1.35423	1.31512	-2.42009	0.0155166
ENSG00000066651	TRMT11	1213.65	-1.35676	1.32883	-2.67538	0.00746439
ENSG00000188002	PDCD6P1	493.877	-1.35689	1.32248	-2.40343	0.0162423
ENSG00000116922	AIRIM	1127.03	-1.35729	1.32499	-2.6414	0.00825636
ENSG00000170927	PKHD1	611.576	-1.35879	1.32347	-2.47	0.0135111
ENSG00000109794	FAM149A	490.916	-1.36195	1.32218	-2.40403	0.0162155
ENSG00000034152	MAP2K3	2923.36	-1.36551	1.26964	-2.12732	0.0333936
ENSG00000262903	CTNS-AS1	203.175	-1.36648	1.31065	-2.08733	0.0368581
ENSG00000260704	LINC00543	285.602	-1.36898	1.31255	-2.20782	0.0272571
ENSG00000174842	GLMN	1697.16	-1.36942	1.32983	-2.77487	0.00552239
ENSG00000278768	BACE1-AS	293.67	-1.37311	1.31791	-2.24399	0.0248329
ENSG00000282851	BISPR	364.42	-1.37363	1.32286	-2.31822	0.0204372
ENSG00000205578	POM121B	513.93	-1.37383	1.31456	-2.39046	0.0168273
ENSG00000119699	TGFB3	715.425	-1.37923	1.32466	-2.53077	0.0113812
ENSG00000172465	TCEAL1	898.865	-1.38027	1.32444	-2.59464	0.00946896
ENSG00000170734	POLH	3001.5	-1.3812	1.33275	-2.93351	0.00335153
ENSG00000121104	FAM117A	396.368	-1.38162	1.31663	-2.33462	0.0195635
ENSG00000172575	RASGRP1	1353.18	-1.38421	1.32615	-2.71021	0.00672398
ENSG00000153044	CENPH	1683.44	-1.38778	1.3293	-2.78209	0.00540094
ENSG00000203326	ZNF525	633.364	-1.39057	1.31725	-2.47298	0.0133991
ENSG00000181450	ZNF678	538.722	-1.3923	1.32903	-2.3529	0.0186275
ENSG00000204253	HNRNPCP2	792.892	-1.39386	1.32479	-2.56943	0.0101865
ENSG00000103067	ESRP2	1912.4	-1.39595	1.28533	-2.30522	0.0211544
ENSG00000148384	INPP5E	2183.15	-1.39662	1.33298	-2.86741	0.00413842
ENSG00000123080	CDKN2C	1679.22	-1.39788	1.32544	-2.76608	0.0056735
ENSG00000118518	RNF146	1153.36	-1.39892	1.31944	-2.63872	0.00832196
ENSG00000251349	MSANTD3-TMEFF1	201.352	-1.40097	1.31836	-2.14071	0.0322977
ENSG00000164758	MED30	872.414	-1.40149	1.32581	-2.60348	0.00922837
ENSG00000105376	ICAM5	369.056	-1.40258	1.31962	-2.33695	0.0194416
ENSG00000169607	CKAP2L	1511.2	-1.40455	1.3263	-2.75096	0.00594207
ENSG00000138182	KIF20B	2620.47	-1.40713	1.32986	-2.90141	0.00371488
ENSG00000149503	INCENP	3434.58	-1.40991	1.33306	-2.98379	0.00284705
ENSG00000165168	CYBB	332.206	-1.41321	1.31217	-2.27924	0.022653
ENSG00000232070	TMEM253	143.467	-1.41415	1.31191	-2.00541	0.0449191
ENSG00000235333	PVRIG2P	362.037	-1.41653	1.32401	-2.33788	0.0193936
ENSG00000140367	UBE2Q2	818.025	-1.41679	1.32657	-2.59502	0.00945854
ENSG00000133119	RFC3	1666.67	-1.42254	1.33444	-2.71205	0.00668691
ENSG00000146918	NCAPG2	7486.36	-1.42687	1.33903	-3.18405	0.00145232
ENSG00000007341	ST7L	421.261	-1.43024	1.31679	-2.38391	0.0171298
ENSG00000109158	GABRA4	364.003	-1.43032	1.31995	-2.34991	0.0187777
ENSG00000168386	FILIP1L	3535.5	-1.43099	1.3338	-3.00717	0.0026369
ENSG00000078177	N4BP2	1023.4	-1.43498	1.31834	-2.62731	0.0086062
ENSG00000151466	SCLT1	740.974	-1.43594	1.3207	-2.56196	0.0104083
ENSG00000172167	MTBP	788.797	-1.43866	1.3182	-2.56619	0.0102822
ENSG00000136122	BORA	1084.19	-1.43947	1.3262	-2.68785	0.00719142
ENSG00000163918	RFC4	2585.05	-1.44841	1.32807	-2.91239	0.00358675
ENSG00000165244	ZNF367	1840.92	-1.4496	1.32764	-2.76293	0.00572842
ENSG00000164879	CA3	289.649	-1.45082	1.32176	-2.28816	0.0221283
ENSG00000138617	PARP16	1151.59	-1.45385	1.32841	-2.71827	0.00656238
ENSG00000091651	ORC6	2701.46	-1.45631	1.32841	-2.92936	0.00339659
ENSG00000226232	NPIPB14P	681.68	-1.45933	1.31971	-2.54991	0.0107751
ENSG00000145781	COMMD10	399.621	-1.45974	1.31957	-2.39554	0.016596
ENSG00000197724	PHF2	3389.7	-1.46204	1.33545	-3.02187	0.00251217
ENSG00000005073	HOXA11	279.033	-1.46245	1.30974	-2.2449	0.0247745
ENSG00000129646	QRICH2	112.62	-1.46266	1.3183	-1.97889	0.0478287
ENSG00000272145	NFYC-AS1	138.535	-1.46441	1.31032	-2.01497	0.0439075
ENSG00000187790	FANCM	753.301	-1.4649	1.31927	-2.57732	0.00995699
ENSG00000172244	C5orf34	391.724	-1.46594	1.32568	-2.29162	0.0219277
ENSG00000106415	GLCCI1	1078.99	-1.46645	1.32467	-2.69773	0.00698142
ENSG00000272455	MRPL20-DT	355.722	-1.46706	1.31201	-2.33332	0.0196312
ENSG00000036549	ZZZ3	1300.06	-1.46818	1.32751	-2.75848	0.00580713
ENSG00000118557	PMFBP1	122.99	-1.46899	1.31966	-2.01762	0.043631
ENSG00000135697	BCO1	114.075	-1.47032	1.31801	-1.98721	0.0468989
ENSG00000189227	C15orf61	545.937	-1.47195	1.3218	-2.50153	0.0123657
ENSG00000092140	G2E3	2040.73	-1.47289	1.32805	-2.87598	0.00402777
ENSG00000257815	PRANCR	120.684	-1.47293	1.30955	-1.96172	0.0497949
ENSG00000247982	LINC00926	134.039	-1.47346	1.31613	-2.04037	0.0413134
ENSG00000259172	SNRPA1-DT	284.338	-1.47608	1.31918	-2.29785	0.0215703
ENSG00000196584	XRCC2	1180.25	-1.47636	1.32527	-2.6437	0.0082006
ENSG00000100749	VRK1	2326.77	-1.47713	1.32731	-2.90296	0.00369649
ENSG00000172262	ZNF131	1330.9	-1.47847	1.32444	-2.68063	0.00734842
ENSG00000175691	ZNF77	761.733	-1.47862	1.31682	-2.57468	0.0100333
ENSG00000120334	CENPL	706.346	-1.47957	1.31374	-2.53154	0.0113564
ENSG00000274808	TBC1D3B	118.973	-1.48463	1.31714	-2.00802	0.0446411
ENSG00000120647	CCDC77	932.245	-1.48537	1.32579	-2.67302	0.00751715
ENSG00000196646	ZNF136	362.836	-1.48581	1.31191	-2.35059	0.0187436
ENSG00000146410	MTFR2	656.129	-1.48638	1.31436	-2.52618	0.0115309
ENSG00000159899	NPR2	142.474	-1.4902	1.32008	-2.07938	0.0375821
ENSG00000132437	DDC	182.681	-1.49162	1.31854	-2.16232	0.0305937
ENSG00000005889	ZFX	1334.66	-1.49198	1.27153	-2.16724	0.0302162
ENSG00000213390	ARHGAP19	2543.66	-1.49591	1.33024	-2.95442	0.00313257
ENSG00000196247	ZNF107	2105.2	-1.49909	1.32846	-2.90227	0.0037047
ENSG00000198331	HYLS1	433.202	-1.49985	1.31349	-2.4195	0.0155418
ENSG00000144395	CCDC150	563.116	-1.50007	1.3133	-2.4892	0.0128032
ENSG00000120837	NFYB	1755.18	-1.5004	1.27257	-2.20282	0.0276071
ENSG00000092758	COL9A3	289.623	-1.50073	1.32237	-2.31335	0.0207034
ENSG00000141560	FN3KRP	2391.51	-1.50092	1.26517	-2.2389	0.0251626
ENSG00000117010	ZNF684	163.929	-1.50127	1.30875	-2.09007	0.0366116
ENSG00000146263	MMS22L	1778.55	-1.50215	1.27777	-2.38436	0.017109
ENSG00000196550	FAM72A	638.694	-1.50429	1.3198	-2.56076	0.0104444
ENSG00000184517	ZFP1	567.91	-1.5049	1.31103	-2.4051	0.016168
ENSG00000155666	KDM8	111.33	-1.51109	1.31712	-1.99958	0.0455457
ENSG00000070731	ST6GALNAC2	343.746	-1.51631	1.32144	-2.38105	0.0172636
ENSG00000259917	HNRNPLP2	168.603	-1.51726	1.31015	-2.11923	0.0340714
ENSG00000234753	FOXP4-AS1	418.535	-1.52188	1.31974	-2.44714	0.0143997
ENSG00000165490	DDIAS	252.119	-1.52258	1.30882	-2.24727	0.0246226
ENSG00000160207	HSF2BP	139.452	-1.52304	1.31182	-2.0647	0.0389515
ENSG00000117650	NEK2	1895.05	-1.52441	1.32996	-2.89976	0.00373454
ENSG00000260193	LINC02846	168.662	-1.52501	1.32215	-2.06154	0.0392517
ENSG00000065328	MCM10	1579.27	-1.5253	1.32616	-2.76519	0.00568892
ENSG00000116830	TTF2	1039.66	-1.52581	1.3227	-2.71688	0.00659014
ENSG00000168077	SCARA3	751.827	-1.5276	1.31727	-2.60629	0.00915296
ENSG00000168769	TET2	1490.4	-1.52818	1.25479	-2.01258	0.0441592
ENSG00000035499	DEPDC1B	2159.39	-1.53133	1.32802	-2.92626	0.00343063
ENSG00000269243	HSH2D-AS1	117.617	-1.53194	1.31211	-2.00728	0.0447199
ENSG00000135999	EPC2	1497.8	-1.53286	1.25624	-1.99803	0.0457136
ENSG00000250506	CDK3	278.459	-1.53316	1.32047	-2.32259	0.0202012
ENSG00000229692	SOS1-IT1	129.44	-1.53328	1.32075	-2.07161	0.0383016
ENSG00000111788	DDX12B	422.747	-1.53537	1.30887	-2.4059	0.0161326
ENSG00000117472	TSPAN1	2560.91	-1.53851	1.27464	-2.04971	0.0403929
ENSG00000106692	FKTN	1122.73	-1.5405	1.32523	-2.75632	0.00584559
ENSG00000166938	DIS3L	3094.46	-1.54127	1.26853	-2.23383	0.0254943
ENSG00000179750	APOBEC3B	2427.61	-1.54267	1.33158	-2.97961	0.00288612
ENSG00000135776	ABCB10	2174.04	-1.54276	1.32604	-2.92191	0.00347897
ENSG00000118193	KIF14	2492.94	-1.54554	1.32729	-2.96229	0.00305362
ENSG00000129173	E2F8	2483.45	-1.55448	1.32702	-2.96529	0.00302401
ENSG00000263513	FAM72C	448.567	-1.55529	1.31743	-2.48286	0.0130333
ENSG00000185010	F8	754.06	-1.55926	1.3199	-2.64086	0.00826959
ENSG00000156970	BUB1B	3035.27	-1.56138	1.34295	-2.96328	0.00304383
ENSG00000197536	CARINH	101.531	-1.56559	1.32481	-2.00275	0.0452044
ENSG00000177873	ZNF619	405.294	-1.56833	1.31254	-2.43945	0.0147096
ENSG00000186638	KIF24	774.812	-1.56953	1.32615	-2.57025	0.0101626
ENSG00000184445	KNTC1	3423.22	-1.5708	1.3304	-3.06874	0.0021496
ENSG00000120832	MTERF2	257.225	-1.57292	1.31478	-2.31463	0.020633
ENSG00000198908	GPRASP3	348.002	-1.5751	1.31295	-2.40181	0.0163142
ENSG00000179598	PLD6	1207.13	-1.57548	1.32449	-2.79445	0.00519878
ENSG00000137807	KIF23	3339.78	-1.57586	1.33025	-3.06598	0.00216958
ENSG00000119004	CYP20A1	619.533	-1.5802	1.31719	-2.58832	0.00964466
ENSG00000112742	TTK	2220.15	-1.59152	1.32779	-2.96962	0.00298173
ENSG00000115539	PDCL3	1816.84	-1.59244	1.32547	-2.91017	0.00361233
ENSG00000179361	ARID3B	1036.11	-1.59292	1.32046	-2.74701	0.00601418
ENSG00000171195	MUC7	1091.03	-1.59359	1.32555	-2.7816	0.00540924
ENSG00000121716	PILRB	1300.29	-1.59499	1.32652	-2.83316	0.00460908
ENSG00000007062	PROM1	13314.6	-1.59581	1.25631	-2.09706	0.0359886
ENSG00000179023	KLHDC7A	868.811	-1.60023	1.32595	-2.7189	0.00654995
ENSG00000277161	PIGW	1501.48	-1.60034	1.32582	-2.79843	0.00513521
ENSG00000108379	WNT3	860.5	-1.60236	1.32001	-2.70339	0.00686361
ENSG00000161800	RACGAP1	6903.01	-1.60263	1.29161	-2.65116	0.0080216
ENSG00000236761	CTAGE9	97.387	-1.60288	1.31771	-2.00727	0.0447206
ENSG00000263585	PYCR1-AS1	101.92	-1.60499	1.31946	-2.03104	0.0422512
ENSG00000024526	DEPDC1	1799.22	-1.60691	1.32341	-2.90377	0.00368705
ENSG00000228716	DHFR	2820.06	-1.6139	1.3209	-2.94862	0.00319198
ENSG00000161544	CYGB	407.196	-1.61821	1.31777	-2.39287	0.016717
ENSG00000267607	ICAM4-AS1	148.909	-1.6193	1.31386	-2.15841	0.0308957
ENSG00000272269	NUP153-AS1	132.824	-1.61936	1.31367	-2.11677	0.0342795
ENSG00000243749	TMEM35B	959.317	-1.62276	1.32458	-2.76076	0.00576676
ENSG00000215784	FAM72D	480.991	-1.62501	1.31589	-2.54035	0.0110742
ENSG00000051180	RAD51	1760.43	-1.63131	1.32723	-2.86725	0.00414055
ENSG00000166881	NEMP1	3357.26	-1.63399	1.25518	-2.1812	0.0291685
ENSG00000183793	NPIPA5	551.954	-1.63749	1.31617	-2.58834	0.00964392
ENSG00000156876	SASS6	534.419	-1.64112	1.31578	-2.49245	0.0126865
ENSG00000112029	FBXO5	1730.26	-1.64183	1.32943	-2.86835	0.00412614
ENSG00000213683	SNRPA1P2	84.8953	-1.64367	1.32003	-1.98741	0.0468769
ENSG00000106484	MEST	12490.5	-1.64813	1.24434	-1.97361	0.0484256
ENSG00000070669	ASNS	225.293	-1.64885	1.31953	-2.31623	0.020546
ENSG00000102243	VGLL1	520.962	-1.64914	1.31759	-2.58421	0.00976036
ENSG00000104147	OIP5	687.08	-1.65191	1.31481	-2.64869	0.00808043
ENSG00000102384	CENPI	683.951	-1.66004	1.32504	-2.58689	0.00968477
ENSG00000123473	STIL	2078.38	-1.66248	1.32492	-2.98211	0.0028627
ENSG00000188385	JAKMIP3	99.5797	-1.66256	1.32385	-2.04967	0.0403962
ENSG00000267216	ZNF8-ERVK3-1	1154.99	-1.66263	1.33843	-2.70362	0.00685878
ENSG00000160051	IQCC	545.89	-1.66507	1.31135	-2.57614	0.00999108
ENSG00000188234	AGAP4	399.118	-1.6673	1.31278	-2.49921	0.0124471
ENSG00000172086	KRCC1	418.516	-1.66803	1.3151	-2.5235	0.0116193
ENSG00000138346	DNA2	1770.49	-1.66837	1.32192	-2.88055	0.00396988
ENSG00000183979	NPB	97.7239	-1.67031	1.32356	-2.04935	0.0404282
ENSG00000165671	NSD1	8465.54	-1.67299	1.25646	-2.18469	0.0289118
ENSG00000187650	VMAC	126.889	-1.67579	1.31117	-2.12262	0.0337859
ENSG00000100916	BRMS1L	385.577	-1.6781	1.30185	-2.36393	0.0180825
ENSG00000132141	CCT6B	150.088	-1.67869	1.31142	-2.18744	0.0287107
ENSG00000196547	MAN2A2	7082.48	-1.67962	1.23629	-1.96556	0.0493499
ENSG00000214826	DDX12P	569.375	-1.68443	1.32028	-2.54448	0.010944
ENSG00000197122	SRC	23033.4	-1.68875	1.25539	-2.10917	0.0349297
ENSG00000161692	DBF4B	946.466	-1.69012	1.32096	-2.78724	0.00531586
ENSG00000204389	HSPA1A	17224.1	-1.69207	1.25346	-2.15898	0.0308516
ENSG00000137575	SDCBP	16987.6	-1.69372	1.23702	-1.96303	0.0496428
ENSG00000008838	MED24	3238.11	-1.69649	1.25755	-2.18114	0.0291733
ENSG00000031691	CENPQ	394.109	-1.70154	1.31229	-2.51498	0.0119038
ENSG00000007545	CRAMP1	2440.77	-1.70185	1.28564	-2.57308	0.0100799
ENSG00000137812	KNL1	2737.72	-1.70356	1.33146	-3.04582	0.00232049
ENSG00000148835	TAF5	676.409	-1.70555	1.31571	-2.6837	0.00728114
ENSG00000101004	NINL	78.3961	-1.71262	1.32107	-2.00049	0.0454474
ENSG00000176208	ATAD5	1170.83	-1.71274	1.26174	-2.2891	0.0220734
ENSG00000074660	SCARF1	163.714	-1.71905	1.31695	-2.25363	0.0242196
ENSG00000184661	CDCA2	1987.27	-1.72392	1.32392	-3.00506	0.0026553
ENSG00000197046	SIGLEC15	174.098	-1.72486	1.30789	-2.25005	0.024446
ENSG00000188610	FAM72B	615.395	-1.72707	1.31283	-2.65688	0.00788679
ENSG00000247315	ZCCHC3	4767.24	-1.7309	1.25084	-2.10825	0.0350097
ENSG00000123411	IKZF4	192.573	-1.7331	1.30877	-2.2948	0.0217447
ENSG00000066279	ASPM	2501.62	-1.73933	1.32704	-3.08684	0.00202296
ENSG00000164849	GPR146	91.9493	-1.74827	1.32665	-2.05032	0.0403331
ENSG00000139734	DIAPH3	1844.34	-1.75097	1.32346	-3.00286	0.00267454
ENSG00000232531	KMT5AP2	114.806	-1.7512	1.30901	-2.11796	0.0341786
ENSG00000121621	KIF18A	1062.56	-1.75132	1.31942	-2.84825	0.00439607
ENSG00000123609	NMI	2121.22	-1.75295	1.32502	-3.04553	0.00232269
ENSG00000254122	PCDHGB7	167.497	-1.7691	1.31209	-2.28371	0.0223883
ENSG00000126787	DLGAP5	4690.16	-1.7696	1.34255	-3.2195	0.00128413
ENSG00000156374	PCGF6	1064.04	-1.77344	1.3327	-2.78495	0.00535354
ENSG00000159212	CLIC6	2514.57	-1.77356	1.33529	-3.11726	0.00182537
ENSG00000151353	TMEM18	744.433	-1.77506	1.31604	-2.75464	0.00587564
ENSG00000198826	ARHGAP11A	1313.63	-1.77566	1.32454	-2.86632	0.00415279
ENSG00000177602	HASPIN	771.43	-1.78308	1.32603	-2.69868	0.00696141
ENSG00000105523	FAM83E	642.519	-1.78629	1.27763	-2.19137	0.028425
ENSG00000267500	ZNF887P	137.688	-1.79145	1.29556	-2.05746	0.0396418
ENSG00000176728	TTTY14	106.557	-1.79371	1.32317	-2.13414	0.0328316
ENSG00000163507	CIP2A	786.669	-1.80196	1.31217	-2.70468	0.00683697
ENSG00000186871	ERCC6L	1295.41	-1.80746	1.32265	-2.88104	0.00396364
ENSG00000132434	LANCL2	1503.88	-1.80986	1.32055	-2.97583	0.00292195
ENSG00000051341	POLQ	2307.85	-1.81251	1.32211	-3.04525	0.00232488
ENSG00000175746	LINC02915	73.5957	-1.81285	1.32834	-1.98369	0.047291
ENSG00000054277	OPN3	428.26	-1.81299	1.31098	-2.60245	0.00925599
ENSG00000152439	ZNF773	377.629	-1.8233	1.32403	-2.50092	0.0123873
ENSG00000160117	ANKLE1	81.5324	-1.8328	1.32156	-2.08304	0.0372471
ENSG00000137814	HAUS2	1874.71	-1.83747	1.24228	-2.09171	0.0364644
ENSG00000134824	FADS2	608.98	-1.83998	1.31343	-2.72929	0.00634704
ENSG00000186564	FOXD2	368.227	-1.8417	1.31347	-2.58437	0.00975575
ENSG00000180532	ZSCAN4	356.039	-1.84541	1.31174	-2.57112	0.0101371
ENSG00000140835	CHST4	58.9278	-1.85358	1.32566	-1.98349	0.0473122
ENSG00000127129	EDN2	157.681	-1.8539	1.31916	-2.30243	0.0213109
ENSG00000214544	GTF2IRD2P1	119.106	-1.85591	1.31547	-2.22267	0.0262384
ENSG00000250942	ENPP7P11	194.414	-1.85877	1.31947	-2.29953	0.0214746
ENSG00000197457	STMN3	236.196	-1.86135	1.30401	-2.34192	0.0191846
ENSG00000011426	ANLN	6703.79	-1.86159	1.22055	-1.98531	0.0471104
ENSG00000229950	TFAP2A-AS1	191.68	-1.86164	1.3109	-2.38081	0.0172745
ENSG00000139531	SUOX	1021.21	-1.86832	1.29576	-2.69398	0.00706037
ENSG00000154328	NEIL2	1435.59	-1.86857	1.26666	-2.42264	0.0154082
ENSG00000183814	LIN9	973.861	-1.86933	1.31512	-2.87733	0.00401059
ENSG00000151422	FER	407.177	-1.86935	1.30682	-2.6007	0.00930335
ENSG00000163933	RFT1	1358.79	-1.86953	1.23544	-2.07142	0.0383197
ENSG00000136161	RCBTB2	207.594	-1.87387	1.30655	-2.39678	0.01654
ENSG00000183479	TREX2	453.252	-1.87513	1.32232	-2.58288	0.00979793
ENSG00000137804	NUSAP1	6907.11	-1.88479	1.23786	-2.14463	0.0319824
ENSG00000163939	PBRM1	3388.51	-1.8882	1.22445	-1.9786	0.047861
ENSG00000256940	PPP1R14B-AS1	188.984	-1.88985	1.3057	-2.37062	0.0177585
ENSG00000167081	PBX3	642.321	-1.91805	1.32727	-2.71771	0.00657363
ENSG00000213569	GTF3C6P2	146.068	-1.91908	1.30821	-2.31098	0.0208339
ENSG00000156234	CXCL13	276.616	-1.92039	1.31494	-2.53728	0.0111718
ENSG00000118308	IRAG2	637.641	-1.92813	1.25609	-2.20851	0.0272084
ENSG00000172936	MYD88	2419.98	-1.95008	1.27449	-2.63932	0.0083072
ENSG00000177084	POLE	6267.2	-1.95545	1.28646	-2.96479	0.00302889
ENSG00000165730	STOX1	179.752	-1.96672	1.30636	-2.40507	0.0161694
ENSG00000131196	NFATC1	82.0242	-1.97024	1.31511	-2.14903	0.0316322
ENSG00000132740	IGHMBP2	2653.89	-1.97993	1.23477	-2.1208	0.033939
ENSG00000171492	LRRC8D	1619.31	-1.98134	1.31932	-3.0491	0.00229528
ENSG00000196557	CACNA1H	73.1445	-1.98142	1.32053	-2.04835	0.0405262
ENSG00000259120	ERLN	65.4819	-1.98648	1.32879	-2.04258	0.0410939
ENSG00000207112	SNORA25	130.308	-1.98907	1.27245	-2.03025	0.0423309
ENSG00000058262	SEC61A1	19236.9	-1.99274	1.22939	-2.15051	0.031515
ENSG00000241186	CRIPTO	852.009	-1.99613	1.31215	-2.85351	0.00432386
ENSG00000257167	TMPO-AS1	528.815	-1.99724	1.23366	-2.08452	0.0371133
ENSG00000129195	PIMREG	685.768	-2.00155	1.31503	-2.79567	0.00517926
ENSG00000169679	BUB1	4332.58	-2.01623	1.21596	-2.00422	0.0450467
ENSG00000071539	TRIP13	1899.87	-2.02095	1.32663	-3.12536	0.00177586
ENSG00000212993	POU5F1B	104.456	-2.02462	1.31772	-2.26593	0.0234558
ENSG00000135960	EDAR	936.03	-2.03254	1.31716	-2.97939	0.00288819
ENSG00000100336	APOL4	115.753	-2.03293	1.31576	-2.30728	0.021039
ENSG00000172458	IL17D	292.248	-2.03519	1.3064	-2.60562	0.0091709
ENSG00000188985	DHFRP1	459.515	-2.05103	1.30831	-2.68958	0.00715421
ENSG00000230583	GTF2IRD1P1	59.4566	-2.05706	1.32919	-2.04141	0.0412102
ENSG00000163121	NEURL3	601.527	-2.05957	1.32168	-2.84425	0.00445161
ENSG00000227751	RCC2-AS1	107.329	-2.06276	1.30724	-2.26605	0.0234483
ENSG00000270011	ZNF559-ZNF177	98.583	-2.07067	1.31492	-2.27556	0.0228724
ENSG00000225380	IGKV1OR9-2	47.8683	-2.08216	1.33524	-1.99787	0.0457308
ENSG00000248890	HHIP-AS1	47.9284	-2.08309	1.33097	-2.04253	0.0410989
ENSG00000171241	SHCBP1	842.227	-2.08509	1.3092	-2.89621	0.00377698
ENSG00000188130	MAPK12	130.361	-2.09024	1.3071	-2.36847	0.0178616
ENSG00000119227	PIGZ	115.84	-2.09305	1.31561	-2.33808	0.0193833
ENSG00000136514	RTP4	75.7229	-2.09711	1.31327	-2.17257	0.0298129
ENSG00000093009	CDC45	2592.11	-2.10251	1.31966	-3.25059	0.00115165
ENSG00000166391	MOGAT2	37.0862	-2.10365	1.34226	-1.96247	0.0497078
ENSG00000189377	CXCL17	132.589	-2.10438	1.31508	-2.38716	0.016979
ENSG00000242808	SOX2-OT	86.0286	-2.10572	1.31166	-2.23386	0.0254921
ENSG00000182057	OGFRP1	98.0073	-2.10614	1.32025	-2.22581	0.0260266
ENSG00000112984	KIF20A	1933.92	-2.10856	1.32819	-3.17717	0.00148717
ENSG00000145386	CCNA2	4091.87	-2.11413	1.32943	-3.41079	0.000647751
ENSG00000125378	BMP4	457.442	-2.12202	1.31158	-2.81059	0.00494505
ENSG00000139914	FITM1	35.9446	-2.12833	1.34219	-1.97198	0.0486122
ENSG00000147118	ZNF182	823.843	-2.14354	1.31528	-3.00484	0.00265719
ENSG00000100298	APOBEC3H	69.8001	-2.15452	1.32295	-2.13705	0.032594
ENSG00000128606	LRRC17	37.2711	-2.15581	1.33789	-1.9962	0.0459121
ENSG00000106526	ACTR3C	281.381	-2.16085	1.30499	-2.66473	0.00770503
ENSG00000152253	SPC25	2390.4	-2.16908	1.31984	-3.27473	0.00105764
ENSG00000127423	AUNIP	564.281	-2.17244	1.30415	-2.81662	0.00485322
ENSG00000136114	THSD1	43.5047	-2.17373	1.33237	-2.05665	0.0397199
ENSG00000196366	C9orf163	47.5885	-2.19772	1.32684	-2.08406	0.0371544
ENSG00000121152	NCAPH	3037.73	-2.2064	1.32261	-3.37103	0.000748869
ENSG00000175592	FOSL1	277.94	-2.22662	1.29264	-2.58032	0.00987077
ENSG00000247950	SEC24B-AS1	34.4145	-2.22664	1.34153	-2.01295	0.04412
ENSG00000188803	SHISA6	115.976	-2.23065	1.31691	-2.3944	0.0166477
ENSG00000131620	ANO1	1624.57	-2.24366	1.31746	-3.25206	0.00114572
ENSG00000113368	LMNB1	8011.24	-2.2704	1.22942	-2.39951	0.0164171
ENSG00000163808	KIF15	2653.08	-2.28011	1.32303	-3.37995	0.000724991
ENSG00000168078	PBK	4477.84	-2.28116	1.23243	-2.44817	0.0143585
ENSG00000262209	PCDHGB3	70.055	-2.2866	1.31129	-2.1863	0.0287934
ENSG00000236756	DNAJC9-AS1	33.0148	-2.31049	1.34577	-2.01957	0.0434277
ENSG00000159958	TNFRSF13C	173.752	-2.31627	1.3131	-2.5401	0.0110822
ENSG00000213096	ZNF254	414.894	-2.35708	1.32145	-2.80132	0.00508934
ENSG00000224004	ATP5F1CP1	104.281	-2.37177	1.30893	-2.45496	0.0140901
ENSG00000229719	MIR194-2HG	115.132	-2.38792	1.30811	-2.4982	0.0124825
ENSG00000111247	RAD51AP1	1191.85	-2.38921	1.29351	-3.07001	0.00214051
ENSG00000231625	SLC47A1P2	77.6644	-2.39413	1.31506	-2.36859	0.0178562
ENSG00000230337	EXOSC10-AS1	35.1683	-2.41177	1.34177	-2.07986	0.0375383
ENSG00000147536	GINS4	1370.6	-2.41749	1.21565	-2.37823	0.0173961
ENSG00000203666	EFCAB2	282.364	-2.42618	1.30563	-2.74909	0.00597602
ENSG00000135476	ESPL1	2593.64	-2.43487	1.32041	-3.46284	0.000534499
ENSG00000178882	RFLNA	10374.2	-2.45163	1.19949	-2.1516	0.0314292
ENSG00000066405	CLDN18	7519.99	-2.45856	1.18763	-2.08132	0.0374048
ENSG00000163827	LRRC2	128.641	-2.46646	1.30169	-2.54452	0.0109429
ENSG00000186185	KIF18B	2725.98	-2.46662	1.3199	-3.4954	0.000473352
ENSG00000111319	SCNN1A	485.217	-2.50532	1.30864	-3.04025	0.00236386
ENSG00000205085	GARIN1A	32.1879	-2.51638	1.34031	-2.08396	0.0371636
ENSG00000261556	SMG1P7	353.854	-2.5535	1.30151	-2.95978	0.00307859
ENSG00000244122	UGT1A7	359.572	-2.58385	1.25167	-2.32147	0.0202615
ENSG00000255441	SIGLEC10-AS1	19.5574	-2.59687	1.36425	-1.99649	0.0458811
ENSG00000180914	OXTR	22.8896	-2.63851	1.35624	-2.1113	0.0347466
ENSG00000232600	TONSL-AS1	31.0766	-2.65919	1.34189	-2.19951	0.0278414
ENSG00000164556	CFAP144P1	34.1246	-2.66985	1.34123	-2.21519	0.0267474
ENSG00000176890	TYMS	11179.6	-2.67276	1.26462	-3.25991	0.00111446
ENSG00000179195	ZNF664	15368.9	-2.67766	1.25288	-3.04073	0.00236006
ENSG00000126561	STAT5A	49.8404	-2.68903	1.32382	-2.37452	0.017572
ENSG00000243335	KCTD7	385.898	-2.72542	1.29947	-3.08233	0.00205387
ENSG00000130950	NUTM2F	18.0727	-2.73139	1.37048	-2.28291	0.0224356
ENSG00000213886	UBD	335.852	-2.73708	1.29003	-2.9614	0.00306241
ENSG00000079215	SLC1A3	353.682	-2.74083	1.30552	-3.05778	0.0022298
ENSG00000107159	CA9	18.0577	-2.74161	1.37045	-2.31238	0.0207568
ENSG00000245648	KLRK1-AS1	582.959	-2.7722	1.29964	-3.18297	0.00145772
ENSG00000271699	SNX29P2	18.3585	-2.78654	1.37026	-2.4119	0.0158697
ENSG00000172795	DCP2	1407	-2.82847	1.30456	-3.49215	0.000479149
ENSG00000197332	ZNF833P	61.8035	-2.83094	1.31293	-2.51292	0.0119736
ENSG00000058335	RASGRF1	39.6044	-2.84547	1.33175	-2.38198	0.01722
ENSG00000244998	ASTILCS	20.0759	-2.88497	1.36962	-2.42837	0.015167
ENSG00000138379	MSTN	45.8504	-2.89095	1.32941	-2.4336	0.0149493
ENSG00000181409	AATK	53.7253	-2.89976	1.31943	-2.51039	0.0120597
ENSG00000270948	MTDHP1	20.1364	-2.90924	1.36933	-2.53379	0.0112837
ENSG00000162545	CAMK2N1	22.9349	-2.93	1.36871	-2.30165	0.0213549
ENSG00000248144	ADH1C	4196.18	-2.95754	1.32715	-3.93	8.49e-05
ENSG00000176046	NUPR1	54.1531	-3.05043	1.32238	-2.57023	0.0101632
ENSG00000248919	ATP5MF-PTCD1	29.2972	-3.11003	1.36399	-2.72998	0.00633375
ENSG00000258643	BCL2L2-PABPN1	199.121	-3.11535	1.26422	-2.73913	0.00616018
ENSG00000207145	SNORA18	78.0697	-3.30282	1.34666	-2.31153	0.0208036
ENSG00000167741	GGT6	96.1752	-3.35475	1.30069	-2.9454	0.00322542
ENSG00000258588	TRIM6-TRIM34	98.0133	-3.40489	1.36015	-2.12378	0.0336882
ENSG00000162009	SSTR5	112.679	-3.45526	1.29164	-3.0549	0.00225133
ENSG00000134061	CD180	264.016	-3.4711	1.28619	-3.36242	0.000772632
ENSG00000248672	LY75-CD302	31.249	-3.47768	1.35808	-2.97287	0.0029503
ENSG00000241119	UGT1A9	487.858	-3.49013	1.25374	-2.7657	0.00568015
ENSG00000270757	HSPE1-MOB4	119.691	-3.50195	1.35804	-2.2091	0.0271675
ENSG00000263429	TMEM238L	455.518	-3.56032	1.28982	-3.5978	0.000320916
ENSG00000281991	TMEM265	143.195	-3.66951	1.28403	-3.24835	0.00116075
ENSG00000269955	FMC1-LUC7L2	195.841	-3.69785	1.35402	-2.40004	0.0163933
ENSG00000268975	MIA-RAB4B	38.6346	-3.7306	1.35056	-3.08703	0.00202164
ENSG00000257529	RPL36A-HNRNPH2	292.928	-3.81238	1.35211	-2.53653	0.0111958
ENSG00000243207	PPAN-P2RY11	418.548	-3.88002	1.35141	-2.64706	0.0081194
ENSG00000184313	MROH7	184.792	-4.00913	1.28135	-3.52569	0.000422382
ENSG00000271092	TLCD4-RWDD3	60.6233	-4.24421	1.31252	-3.34917	0.000810538
ENSG00000281453	TGFB2-OT1	713.076	-4.56308	1.26497	-4.27048	1.95e-05
ENSG00000248167	TRIM39-RPP21	218.308	-5.44372	1.28854	-4.62591	3.73e-06
ENSG00000259040	BLOC1S5-TXNDC5	14800.4	-5.90056	1.28164	-11.8176	3.16e-32
