# Supplementary material for: Targeting EBV-associated gastric cancer by lytic induction therapy with nanatinostat
Source: Tumour Virus Res. 2026 Jun 27;22:200346. doi: 10.1016/j.tvr.2026.200346 (PMC13332451; doi:10.1016/j.tvr.2026.200346)
Supplement: Multimedia component 5 [file mmc5.xlsx]

## Sheet: TableS3
Supplementary Table S4: Differentially expressed genes identified in SNU719 CDX treated with NSTAT vs control
ensembl_gene_id	external_gene_name	baseMean	log2FoldChange	lfcSE	stat	pvalue
ENSG00000083067	TRPM3	346.055	2.42767	0.21943	11.2415	2.55e-29
ENSG00000205054	LINC01121	411.241	2.33074	0.224466	10.8203	2.76e-27
ENSG00000204287	HLA-DRA	1041	2.22694	0.219707	10.3898	2.76e-25
ENSG00000180251	SLC9A4	892.102	2.22351	0.21042	10.6678	1.44e-26
ENSG00000100097	LGALS1	2501.03	2.08553	0.19028	10.9885	4.34e-28
ENSG00000186469	GNG2	314.511	2.05411	0.223051	9.42254	4.4e-21
ENSG00000129538	RNASE1	1386.4	2.0364	0.214078	9.63355	5.77e-22
ENSG00000106128	GHRHR	873.239	1.95093	0.201254	9.72645	2.33e-22
ENSG00000106772	PRUNE2	1086.98	1.83576	0.210553	8.78288	1.59e-18
ENSG00000107099	DOCK8	3328.07	1.76371	0.195778	9.0348	1.64e-19
ENSG00000224593	RPL21P72	85.0034	1.75876	0.227364	7.89371	2.93e-15
ENSG00000185345	PRKN	434.677	1.73143	0.181994	9.49777	2.14e-21
ENSG00000137261	KIAA0319	366.185	1.71909	0.198337	8.66717	4.43e-18
ENSG00000081479	LRP2	668.549	1.71199	0.221143	7.86734	3.62e-15
ENSG00000196569	LAMA2	902.947	1.70884	0.199018	8.60632	7.54e-18
ENSG00000146555	SDK1	1082.76	1.69046	0.205999	8.24277	1.68e-16
ENSG00000242607	RPS3AP34	151.85	1.65198	0.216469	7.63955	2.18e-14
ENSG00000196668	LINC00173	220.619	1.63581	0.227408	7.53655	4.83e-14
ENSG00000165816	VWA2	161.702	1.63053	0.224387	7.36851	1.73e-13
ENSG00000007237	GAS7	824.271	1.6234	0.204605	7.95902	1.73e-15
ENSG00000261617	LINC02177	492.955	1.6155	0.224622	7.35423	1.92e-13
ENSG00000181804	SLC9A9	154.044	1.60143	0.224996	7.99832	1.26e-15
ENSG00000041982	TNC	2416.18	1.60044	0.208011	7.73413	1.04e-14
ENSG00000089169	RPH3A	187.029	1.59884	0.226747	7.2544	4.03e-13
ENSG00000121440	PDZRN3	337.118	1.5866	0.198368	7.99536	1.29e-15
ENSG00000134215	VAV3	1322.76	1.58302	0.191017	8.29797	1.06e-16
ENSG00000126709	IFI6	697.9	1.58146	0.184264	8.58278	9.26e-18
ENSG00000151025	GPR158	250.104	1.55785	0.227391	7.14331	9.11e-13
ENSG00000166959	MS4A8	1188.8	1.54135	0.179661	8.58206	9.32e-18
ENSG00000231532	LINC01249	305.397	1.5355	0.21889	7.07286	1.52e-12
ENSG00000112137	PHACTR1	1456.27	1.5199	0.206779	7.38041	1.58e-13
ENSG00000197880	MDS2	335.157	1.51827	0.21686	7.04444	1.86e-12
ENSG00000122870	BICC1	510.984	1.5123	0.212523	7.15098	8.62e-13
ENSG00000282943	PSG11-AS1	100.425	1.50542	0.224866	7.32627	2.37e-13
ENSG00000148180	GSN	2199.34	1.50505	0.194594	7.74894	9.27e-15
ENSG00000188153	COL4A5	206.255	1.5005	0.226622	7.12886	1.01e-12
ENSG00000215018	COL28A1	1460.1	1.49985	0.196458	7.6487	2.03e-14
ENSG00000143515	ATP8B2	490.347	1.49541	0.202097	7.41191	1.24e-13
ENSG00000077274	CAPN6	2381.77	1.48833	0.183868	8.10184	5.41e-16
ENSG00000012779	ALOX5	299.693	1.47857	0.220776	6.75941	1.39e-11
ENSG00000151490	PTPRO	6802.4	1.45735	0.196114	7.4474	9.52e-14
ENSG00000007171	NOS2	2874.48	1.45567	0.154611	9.41502	4.73e-21
ENSG00000141434	MEP1B	303.773	1.44693	0.227421	6.61389	3.74e-11
ENSG00000133067	LGR6	311.076	1.44602	0.196423	7.35857	1.86e-13
ENSG00000111450	STX2	861.041	1.44339	0.172848	8.34875	6.9e-17
ENSG00000189058	APOD	92.2577	1.43599	0.224694	6.9434	3.83e-12
ENSG00000132026	RTBDN	223.388	1.43592	0.214833	6.70352	2.03e-11
ENSG00000261863	LINC01996	325.078	1.43227	0.214117	6.7153	1.88e-11
ENSG00000126778	SIX1	314.71	1.4299	0.225808	6.4641	1.02e-10
ENSG00000204174	NPY4R	135.133	1.42369	0.226368	6.70978	1.95e-11
ENSG00000112818	MEP1A	7202.12	1.42153	0.194129	7.33621	2.2e-13
ENSG00000042980	ADAM28	115.567	1.42053	0.225194	6.82646	8.7e-12
ENSG00000135547	HEY2	78.0472	1.41462	0.225675	6.65446	2.84e-11
ENSG00000153930	ANKFN1	98.8873	1.41291	0.226467	6.58355	4.59e-11
ENSG00000137821	LRRC49	381.882	1.40982	0.212357	6.66436	2.66e-11
ENSG00000185664	PMEL	726.499	1.40832	0.190405	7.4001	1.36e-13
ENSG00000144821	MYH15	402.566	1.40194	0.184593	7.58858	3.23e-14
ENSG00000264717	NPY4R2	85.0576	1.39637	0.225063	6.65253	2.88e-11
ENSG00000181652	ATG9B	336.76	1.38864	0.20538	6.76967	1.29e-11
ENSG00000060709	RIMBP2	517.514	1.38266	0.218407	6.37812	1.79e-10
ENSG00000072422	RHOBTB1	278.316	1.37976	0.22205	6.2769	3.45e-10
ENSG00000259399	TGIF2-RAB5IF	143.64	1.37711	0.227436	6.27021	3.61e-10
ENSG00000257335	MGAM	396.574	1.3705	0.227434	6.24992	4.11e-10
ENSG00000159433	STARD9	523.002	1.37043	0.199031	6.8923	5.49e-12
ENSG00000006704	GTF2IRD1	4271.02	1.36377	0.145423	9.37791	6.73e-21
ENSG00000132688	NES	409.124	1.36098	0.208462	6.54421	5.98e-11
ENSG00000251002	TRD-AS1	7812.1	1.35806	0.172349	7.88362	3.18e-15
ENSG00000238121	LINC00426	125.349	1.35053	0.226981	6.06226	1.34e-09
ENSG00000110693	SOX6	1018.02	1.3408	0.216692	6.22948	4.68e-10
ENSG00000205403	CFI	1079.5	1.33877	0.204886	6.55172	5.69e-11
ENSG00000255552	LY6G6E	209.166	1.33182	0.224548	6.00236	1.94e-09
ENSG00000253953	PCDHGB4	681.651	1.31495	0.198617	6.62855	3.39e-11
ENSG00000183036	PCP4	80.3405	1.31162	0.227279	5.94502	2.76e-09
ENSG00000187510	PLEKHG7	326.241	1.31148	0.193182	6.78576	1.15e-11
ENSG00000021852	C8B	112.777	1.30527	0.225135	5.84611	5.03e-09
ENSG00000140807	NKD1	361.991	1.30085	0.221365	5.92818	3.06e-09
ENSG00000244067	GSTA2	127.031	1.29962	0.22742	5.86048	4.62e-09
ENSG00000131831	RAI2	240.677	1.29823	0.225372	5.84507	5.06e-09
ENSG00000080573	COL5A3	607.912	1.29715	0.220301	5.9384	2.88e-09
ENSG00000176771	NCKAP5	1348.59	1.2953	0.170303	7.60616	2.82e-14
ENSG00000156298	TSPAN7	158.7	1.29431	0.219787	5.91526	3.31e-09
ENSG00000241106	HLA-DOB	123.901	1.29427	0.22586	6.07015	1.28e-09
ENSG00000127863	TNFRSF19	1438.45	1.2899	0.193264	6.68198	2.36e-11
ENSG00000007174	DNAH9	123.502	1.28966	0.225567	6.08259	1.18e-09
ENSG00000065534	MYLK	805.776	1.28818	0.203366	6.34612	2.21e-10
ENSG00000143127	ITGA10	794.469	1.28599	0.172693	7.44544	9.66e-14
ENSG00000142233	NTN5	323.014	1.28279	0.223085	5.81021	6.24e-09
ENSG00000164294	GPX8	489.756	1.27585	0.192205	6.63931	3.15e-11
ENSG00000250546	LINC02994	278.638	1.27499	0.220083	5.83248	5.46e-09
ENSG00000091129	NRCAM	2947.5	1.27224	0.202554	6.2958	3.06e-10
ENSG00000149294	NCAM1	1383.88	1.27176	0.200916	6.34205	2.27e-10
ENSG00000227533	SLC2A1-DT	198.362	1.27138	0.205407	6.18657	6.15e-10
ENSG00000253767	PCDHGA8	1117.81	1.27038	0.145997	8.69824	3.37e-18
ENSG00000250722	SELENOP	2416.62	1.26984	0.200074	6.35928	2.03e-10
ENSG00000110777	POU2AF1	245.683	1.26946	0.202088	6.28035	3.38e-10
ENSG00000147488	ST18	327.704	1.26939	0.203532	6.2418	4.33e-10
ENSG00000088340	FER1L4	623.422	1.26233	0.20822	6.07841	1.21e-09
ENSG00000115386	REG1A	139.473	1.2623	0.226132	5.88135	4.07e-09
ENSG00000242574	HLA-DMB	537.279	1.26049	0.21747	5.83009	5.54e-09
ENSG00000235621	LINC00494	102.864	1.25958	0.223026	6.15117	7.69e-10
ENSG00000135424	ITGA7	722.079	1.25744	0.201503	6.25038	4.09e-10
ENSG00000073910	FRY	1158.04	1.25698	0.223405	6.22391	4.85e-10
ENSG00000229145	ACTBP1	96.6248	1.25524	0.226473	5.7793	7.5e-09
ENSG00000137709	POU2F3	300.877	1.2493	0.218675	5.74379	9.26e-09
ENSG00000120262	CCDC170	4695.1	1.24832	0.142945	8.73293	2.48e-18
ENSG00000197085	NPSR1-AS1	59.8872	1.24753	0.224218	5.87231	4.3e-09
ENSG00000165995	CACNB2	141.849	1.24415	0.227436	5.60991	2.02e-08
ENSG00000132970	WASF3	151.69	1.24151	0.220128	6.42005	1.36e-10
ENSG00000070182	SPTB	557.22	1.23808	0.212473	5.84776	4.98e-09
ENSG00000088280	ASAP3	461.136	1.23746	0.22449	5.58172	2.38e-08
ENSG00000170667	RASA4B	410.414	1.22833	0.211646	5.82086	5.85e-09
ENSG00000240764	PCDHGC5	125.007	1.21983	0.222183	5.51465	3.49e-08
ENSG00000148123	PLPPR1	945.283	1.2194	0.209963	5.82637	5.66e-09
ENSG00000179344	HLA-DQB1	1564.9	1.21324	0.167207	7.25617	3.98e-13
ENSG00000118557	PMFBP1	1756.51	1.21036	0.138483	8.73851	2.36e-18
ENSG00000109193	SULT1E1	1115.16	1.20122	0.179042	6.71078	1.94e-11
ENSG00000156219	ART3	246.898	1.2006	0.212366	5.66592	1.46e-08
ENSG00000250979	TRPA2P	227.138	1.19855	0.218206	5.51666	3.45e-08
ENSG00000161270	NPHS1	76.4081	1.19535	0.22679	5.32393	1.02e-07
ENSG00000149403	GRIK4	42.7214	1.19489	0.208371	6.64403	3.05e-11
ENSG00000188452	CERKL	189.662	1.19248	0.223092	5.38528	7.23e-08
ENSG00000091986	CCDC80	317.365	1.19036	0.226844	5.47784	4.31e-08
ENSG00000181355	OFCC1	790.113	1.18771	0.167885	7.07303	1.52e-12
ENSG00000113327	GABRG2	383.032	1.18687	0.211851	5.61673	1.95e-08
ENSG00000137573	SULF1	144.566	1.18517	0.227315	5.37599	7.62e-08
ENSG00000188783	PRELP	302.469	1.18391	0.198161	5.97558	2.29e-09
ENSG00000108370	RGS9	214.886	1.18244	0.226231	5.30172	1.15e-07
ENSG00000160460	SPTBN4	480.139	1.18016	0.205735	5.74564	9.16e-09
ENSG00000112936	C7	212.17	1.17773	0.225859	5.2812	1.28e-07
ENSG00000240184	PCDHGC3	191.423	1.17573	0.196498	5.9765	2.28e-09
ENSG00000116260	QSOX1	2949.02	1.17414	0.189564	6.1996	5.66e-10
ENSG00000255408	PCDHA3	315.111	1.16886	0.219122	5.36293	8.19e-08
ENSG00000006071	ABCC8	54.9866	1.16857	0.226149	5.32227	1.02e-07
ENSG00000196167	COLCA1	4199.39	1.16856	0.165982	7.0417	1.9e-12
ENSG00000116183	PAPPA2	202.41	1.16838	0.225161	5.50145	3.77e-08
ENSG00000182463	TSHZ2	6399.09	1.16681	0.177452	6.57855	4.75e-11
ENSG00000261934	PCDHGA9	694.756	1.16616	0.155429	7.49891	6.44e-14
ENSG00000280587	LINC01348	108.32	1.16465	0.227353	5.21459	1.84e-07
ENSG00000148735	PLEKHS1	9269.33	1.1617	0.116991	9.92961	3.09e-23
ENSG00000228412	LNC-LBCS	122.292	1.15993	0.227426	5.2254	1.74e-07
ENSG00000095627	TDRD1	164.449	1.15807	0.226618	5.18513	2.16e-07
ENSG00000275395	FCGBP	813.431	1.15766	0.180182	6.42565	1.31e-10
ENSG00000214814	FER1L6	173.306	1.15596	0.227018	5.17964	2.22e-07
ENSG00000168772	CXXC4	213.107	1.15455	0.22745	5.20561	1.93e-07
ENSG00000169436	COL22A1	1910.05	1.14697	0.199071	5.77003	7.93e-09
ENSG00000104728	ARHGEF10	866.885	1.14672	0.192291	5.96654	2.42e-09
ENSG00000165194	PCDH19	163.597	1.14559	0.225563	5.13135	2.88e-07
ENSG00000186529	CYP4F3	5327.89	1.14555	0.192751	5.94967	2.69e-09
ENSG00000107611	CUBN	347.511	1.14251	0.213367	5.37017	7.87e-08
ENSG00000075618	FSCN1	62.0161	1.14115	0.207655	6.70491	2.02e-11
ENSG00000157131	C8A	2184.83	1.1411	0.182969	6.23984	4.38e-10
ENSG00000172264	MACROD2	880.902	1.13881	0.216003	5.29583	1.18e-07
ENSG00000210195	MT-TT	3371.62	1.1373	0.182338	6.24071	4.36e-10
ENSG00000071909	MYO3B	766.205	1.13527	0.207756	5.4768	4.33e-08
ENSG00000133083	DCLK1	547.545	1.13237	0.205472	5.52024	3.39e-08
ENSG00000204967	PCDHA4	294.827	1.12974	0.222022	5.12355	3e-07
ENSG00000198542	ITGBL1	143.986	1.12778	0.227083	5.12609	2.96e-07
ENSG00000101323	HAO1	248.233	1.1277	0.22719	5.12819	2.93e-07
ENSG00000151474	FRMD4A	909.656	1.12558	0.20921	5.39381	6.9e-08
ENSG00000196542	SPTSSB	161.411	1.12476	0.220689	5.61463	1.97e-08
ENSG00000231389	HLA-DPA1	159.875	1.12239	0.226582	5.14705	2.65e-07
ENSG00000182732	RGS6	582.386	1.12131	0.194001	5.7831	7.33e-09
ENSG00000042781	USH2A	330.398	1.12005	0.227256	5.08788	3.62e-07
ENSG00000184613	NELL2	770.404	1.11875	0.214797	5.22873	1.71e-07
ENSG00000165899	OTOGL	461.468	1.11871	0.210343	5.33106	9.76e-08
ENSG00000171560	FGA	847.469	1.11484	0.217972	5.86919	4.38e-09
ENSG00000026025	VIM	626.961	1.1133	0.167424	6.64761	2.98e-11
ENSG00000113212	PCDHB7	176.949	1.11115	0.223808	5.00181	5.68e-07
ENSG00000184194	GPR173	178.107	1.10995	0.227426	4.9847	6.21e-07
ENSG00000070985	TRPM5	480.664	1.10785	0.209553	5.29847	1.17e-07
ENSG00000269516	CYP4F23P	101.699	1.10416	0.227161	4.92636	8.38e-07
ENSG00000137090	DMRT1	255.226	1.10145	0.223319	4.96834	6.75e-07
ENSG00000258743	LINC02301	319.354	1.10049	0.202652	5.43314	5.54e-08
ENSG00000262209	PCDHGB3	1033.44	1.09918	0.177586	6.19053	6e-10
ENSG00000272674	PCDHB16	432.28	1.09878	0.20259	5.42862	5.68e-08
ENSG00000225877	PSG8-AS1	162.738	1.09593	0.223508	5.22561	1.74e-07
ENSG00000168874	ATOH8	1704.04	1.09561	0.162501	6.74222	1.56e-11
ENSG00000014257	ACP3	1609.65	1.09453	0.198806	5.51239	3.54e-08
ENSG00000236908	LINC02827	285.464	1.09418	0.199862	5.47595	4.35e-08
ENSG00000243955	GSTA1	1098.68	1.09392	0.205189	5.34119	9.23e-08
ENSG00000183091	NEB	25859.2	1.09222	0.127542	8.56374	1.09e-17
ENSG00000126970	ZC4H2	1236.46	1.09072	0.175835	6.20359	5.52e-10
ENSG00000258123	LINC02444	104.679	1.08707	0.222555	5.22736	1.72e-07
ENSG00000085563	ABCB1	119.178	1.0868	0.223124	5.18876	2.12e-07
ENSG00000204681	GABBR1	3277.12	1.08596	0.187668	5.79073	7.01e-09
ENSG00000088002	SULT2B1	2066.26	1.08344	0.149192	7.26159	3.83e-13
ENSG00000235669	CHN2-AS1	377.001	1.08014	0.224916	4.85184	1.22e-06
ENSG00000143344	RGL1	2840.64	1.0798	0.157919	6.83817	8.02e-12
ENSG00000011201	ANOS1	2135.51	1.07921	0.206884	5.22817	1.71e-07
ENSG00000105737	GRIK5	196.776	1.07912	0.227444	4.85488	1.2e-06
ENSG00000204969	PCDHA2	213.525	1.07738	0.219416	4.92992	8.23e-07
ENSG00000165655	ZNF503	8702.32	1.07565	0.151906	7.08164	1.42e-12
ENSG00000198502	HLA-DRB5	408.803	1.06988	0.213602	5.02338	5.08e-07
ENSG00000086548	CEACAM6	2369.14	1.06934	0.203409	5.26609	1.39e-07
ENSG00000253731	PCDHGA6	1927.99	1.06741	0.171744	6.21629	5.09e-10
ENSG00000152229	PSTPIP2	60.7418	1.06695	0.222462	5.07572	3.86e-07
ENSG00000154330	PGM5	1190.86	1.06681	0.218105	4.91563	8.85e-07
ENSG00000104267	CA2	55.6446	1.0663	0.219729	5.22848	1.71e-07
ENSG00000171195	MUC7	293.529	1.06614	0.218801	4.89285	9.94e-07
ENSG00000165496	RPL10L	112.773	1.06358	0.224473	4.76478	1.89e-06
ENSG00000073670	ADAM11	647.771	1.0611	0.210044	5.06298	4.13e-07
ENSG00000143369	ECM1	801.205	1.06052	0.205873	5.1594	2.48e-07
ENSG00000253305	PCDHGB6	709.698	1.05998	0.160467	6.60342	4.02e-11
ENSG00000170615	SLC26A5	109.749	1.05574	0.219171	5.2832	1.27e-07
ENSG00000167011	NAT16	174.258	1.05508	0.22731	4.7183	2.38e-06
ENSG00000236017	ASMTL-AS1	1393.19	1.0539	0.183118	5.75752	8.54e-09
ENSG00000095739	BAMBI	5093.61	1.05197	0.148549	7.08193	1.42e-12
ENSG00000176571	CNBD1	127.852	1.05001	0.220006	5.20003	1.99e-07
ENSG00000154265	ABCA5	4808.68	1.04789	0.173178	6.05273	1.42e-09
ENSG00000253485	PCDHGA5	1222.34	1.04635	0.169374	6.17804	6.49e-10
ENSG00000176533	GNG7	359.584	1.04547	0.201463	5.19325	2.07e-07
ENSG00000196482	ESRRG	214.466	1.04347	0.227409	4.69644	2.65e-06
ENSG00000244968	LIFR-AS1	330.703	1.04251	0.196379	5.30928	1.1e-07
ENSG00000175265	GOLGA8A	1644.65	1.04054	0.172206	6.04332	1.51e-09
ENSG00000239513	LINC01210	716.568	1.03743	0.207201	5.01537	5.29e-07
ENSG00000253873	PCDHGA11	572.9	1.03686	0.181176	5.72247	1.05e-08
ENSG00000124356	STAMBP	6192.01	1.03632	0.115542	8.96893	2.99e-19
ENSG00000187783	TMEM72	376.066	1.03469	0.209378	4.95022	7.41e-07
ENSG00000164136	IL15	4967.27	1.03176	0.142163	7.25769	3.94e-13
ENSG00000277481	PKD1L3	49.3886	1.03099	0.215038	5.31499	1.07e-07
ENSG00000245105	A2M-AS1	223.768	1.03095	0.225289	4.61654	3.9e-06
ENSG00000250120	PCDHA10	1100.78	1.02771	0.195865	5.25165	1.51e-07
ENSG00000234805	FAM151AP1	39.7617	1.02601	0.217585	5.06858	4.01e-07
ENSG00000234350	ERICH2-DT	8791.05	1.02409	0.144723	7.07657	1.48e-12
ENSG00000102001	CACNA1F	135.966	1.02357	0.219346	4.67864	2.89e-06
ENSG00000135519	KCNH3	206.781	1.02105	0.203008	5.02987	4.91e-07
ENSG00000188761	BCL2L15	2413.37	1.01989	0.15848	6.43577	1.23e-10
ENSG00000064652	SNX24	201.519	1.01954	0.225328	4.56319	5.04e-06
ENSG00000128872	TMOD2	171.226	1.01702	0.219716	4.6426	3.44e-06
ENSG00000114547	ROPN1B	69.5368	1.01285	0.221073	4.87177	1.11e-06
ENSG00000272894	MIOS-DT	1903.21	1.01186	0.188587	5.36856	7.94e-08
ENSG00000188282	RUFY4	192.13	1.0118	0.226679	4.51637	6.29e-06
ENSG00000204970	PCDHA1	200.09	1.01069	0.226299	4.51496	6.33e-06
ENSG00000214279	SCART1	578.939	1.00982	0.221552	4.58436	4.55e-06
ENSG00000047634	SCML1	5912.5	1.00923	0.173698	5.81202	6.17e-09
ENSG00000254221	PCDHGB1	1473.74	1.00632	0.16243	6.19557	5.81e-10
ENSG00000152208	GRID2	793.468	1.00631	0.190031	5.29778	1.17e-07
ENSG00000099250	NRP1	1597.72	1.00435	0.205138	4.90432	9.38e-07
ENSG00000148053	NTRK2	283.373	1.0042	0.219861	4.58765	4.48e-06
ENSG00000262728	ARHGAP11A-DT	261.2	1.00395	0.202963	4.94652	7.56e-07
ENSG00000120328	PCDHB12	969.356	1.00381	0.18731	5.3609	8.28e-08
ENSG00000225479	PLCB1-IT1	116.299	1.00154	0.216928	4.62187	3.8e-06
ENSG00000185467	KPNA7	386.147	1.00132	0.211237	4.74938	2.04e-06
ENSG00000149527	PLCH2	1206.32	0.999201	0.20013	4.99807	5.79e-07
ENSG00000165495	PKNOX2	33.0425	0.997117	0.220871	4.70219	2.57e-06
ENSG00000168646	AXIN2	45074.2	0.996617	0.158824	6.27589	3.48e-10
ENSG00000204961	PCDHA9	853.204	0.996565	0.196032	5.08754	3.63e-07
ENSG00000177694	NAALADL2	4763.58	0.995929	0.16347	6.09336	1.11e-09
ENSG00000180712	LINC02363	179.043	0.99552	0.221836	4.50809	6.54e-06
ENSG00000215252	GOLGA8B	624.23	0.994993	0.193013	5.15741	2.5e-07
ENSG00000181458	TMEM45A	299.738	0.9938	0.219095	4.55418	5.26e-06
ENSG00000250151	ARPC4-TTLL3	170.346	0.992718	0.206875	4.79931	1.59e-06
ENSG00000171992	SYNPO	818.919	0.991777	0.19851	5.00056	5.72e-07
ENSG00000262576	PCDHGA4	1163.76	0.990875	0.181151	5.47124	4.47e-08
ENSG00000109158	GABRA4	6196.71	0.988592	0.173395	5.703	1.18e-08
ENSG00000240045	STRIT1	1019.99	0.986777	0.218742	4.95158	7.36e-07
ENSG00000260641	TSPAN5-DT	894.028	0.985897	0.183845	5.36414	8.13e-08
ENSG00000153132	CLGN	827.686	0.985656	0.212446	4.65133	3.3e-06
ENSG00000168875	SOX14	2414.18	0.983557	0.181206	5.42985	5.64e-08
ENSG00000250290	NCAPGP1	504.185	0.980879	0.199516	4.9192	8.69e-07
ENSG00000276545	PCDHGB9P	223.046	0.979575	0.210551	4.65649	3.22e-06
ENSG00000146592	CREB5	384.588	0.977637	0.227205	4.36843	1.25e-05
ENSG00000120324	PCDHB10	1005.7	0.977472	0.198892	4.9194	8.68e-07
ENSG00000272502	SNTB1-AS1	1660.12	0.975569	0.186097	5.24447	1.57e-07
ENSG00000105808	RASA4	571.788	0.975242	0.202979	4.80898	1.52e-06
ENSG00000182372	CLN8	1753.24	0.975033	0.145328	6.70842	1.97e-11
ENSG00000240038	AMY2B	399.95	0.974737	0.204481	4.77189	1.83e-06
ENSG00000253846	PCDHGA10	1456.21	0.974403	0.167962	5.80159	6.57e-09
ENSG00000152503	TRIM36	767.807	0.97405	0.187481	5.19697	2.03e-07
ENSG00000159403	C1R	496.679	0.972658	0.214779	4.54051	5.61e-06
ENSG00000241356	OR5G3	100.093	0.972536	0.221784	4.64049	3.48e-06
ENSG00000103316	CRYM	718.581	0.972444	0.19517	4.98602	6.16e-07
ENSG00000169129	AFAP1L2	380.565	0.971646	0.215094	4.52923	5.92e-06
ENSG00000077063	CTTNBP2	247.337	0.971235	0.227271	4.37202	1.23e-05
ENSG00000132465	JCHAIN	109.711	0.970908	0.224081	4.35232	1.35e-05
ENSG00000163515	RETNLB	72.5838	0.969629	0.214103	5.06274	4.13e-07
ENSG00000198520	ARMH1	429.774	0.969232	0.210811	4.60581	4.11e-06
ENSG00000253910	PCDHGB2	1412	0.96909	0.163652	5.92185	3.18e-09
ENSG00000182378	PLCXD1	2935.49	0.968929	0.14222	6.81262	9.58e-12
ENSG00000257839	PHLDA1-DT	266.369	0.968856	0.191233	5.06438	4.1e-07
ENSG00000114200	BCHE	136.989	0.968557	0.209967	5.47881	4.28e-08
ENSG00000120322	PCDHB8	404.244	0.966896	0.164955	5.85842	4.67e-09
ENSG00000248869	LINC02511	83.0037	0.96217	0.212178	5.17514	2.28e-07
ENSG00000185736	ADARB2	125.133	0.961913	0.219899	4.38412	1.16e-05
ENSG00000169507	SLC38A11	185.501	0.960529	0.227416	4.28987	1.79e-05
ENSG00000161381	PLXDC1	52.1997	0.960391	0.216839	4.79133	1.66e-06
ENSG00000164236	ANKRD33B	58.486	0.959625	0.227303	4.25096	2.13e-05
ENSG00000188886	ASTL	58.9315	0.958561	0.227419	4.25193	2.12e-05
ENSG00000147246	HTR2C	491.414	0.957212	0.210755	4.55051	5.35e-06
ENSG00000150471	ADGRL3	559.465	0.952013	0.201118	4.7381	2.16e-06
ENSG00000169855	ROBO1	3640.96	0.951305	0.191089	4.98174	6.3e-07
ENSG00000188738	FSIP2	913.568	0.950309	0.220606	4.62345	3.77e-06
ENSG00000133115	STOML3	98.0724	0.949476	0.214997	4.90273	9.45e-07
ENSG00000229214	LINC00242	243.571	0.949248	0.212885	4.46594	7.97e-06
ENSG00000163689	CFAP20DC	1014.21	0.948893	0.177836	5.33664	9.47e-08
ENSG00000167723	TRPV3	242.602	0.948154	0.219992	4.32601	1.52e-05
ENSG00000255185	PDXDC2P	958.562	0.946612	0.218111	4.35577	1.33e-05
ENSG00000099365	STX1B	307.575	0.946583	0.221643	4.29038	1.78e-05
ENSG00000163328	GPR155	301.073	0.945334	0.182905	5.16491	2.41e-07
ENSG00000213152	RPL7AP60	451.363	0.945256	0.20445	4.62782	3.7e-06
ENSG00000127249	ATP13A4	151.63	0.945051	0.225123	4.35242	1.35e-05
ENSG00000228727	SAPCD1	320.116	0.943233	0.181772	5.18607	2.15e-07
ENSG00000108381	ASPA	145.756	0.940658	0.220801	4.53702	5.71e-06
ENSG00000121064	SCPEP1	3706.21	0.93987	0.147351	6.37863	1.79e-10
ENSG00000113211	PCDHB6	1478.97	0.937809	0.203882	4.60592	4.11e-06
ENSG00000145730	PAM	8594.6	0.936226	0.13149	7.1202	1.08e-12
ENSG00000127589	TUBBP1	136.212	0.935756	0.213543	4.93002	8.22e-07
ENSG00000197859	ADAMTSL2	2120.34	0.935689	0.122859	7.61514	2.63e-14
ENSG00000156535	CD109	219.502	0.934588	0.222128	4.2261	2.38e-05
ENSG00000026652	AGPAT4	96.5338	0.933885	0.225394	4.2757	1.91e-05
ENSG00000253771	TPTE2P1	174.737	0.93186	0.226883	4.15159	3.3e-05
ENSG00000239322	ATP6V1B1-AS1	176	0.93174	0.225005	4.16682	3.09e-05
ENSG00000276547	PCDHGB5	545.209	0.93023	0.188516	4.93552	7.99e-07
ENSG00000273148	LCDR	318.274	0.928873	0.207477	4.48028	7.45e-06
ENSG00000173064	HECTD4	48132.7	0.92797	0.144866	6.4061	1.49e-10
ENSG00000167914	GSDMA	55.7795	0.927428	0.224752	4.2461	2.18e-05
ENSG00000102781	KATNAL1	1712.19	0.925521	0.174706	5.29857	1.17e-07
ENSG00000187094	CCK	677.027	0.925512	0.17689	5.23156	1.68e-07
ENSG00000213654	GPSM3	380.298	0.925329	0.169119	5.46906	4.52e-08
ENSG00000163565	IFI16	122.526	0.925136	0.219411	4.51563	6.31e-06
ENSG00000139865	TTC6	492.303	0.924148	0.188238	4.91026	9.1e-07
ENSG00000183508	TENT5C	15592.3	0.922529	0.148885	6.19665	5.77e-10
ENSG00000168939	SPRY3	1141.89	0.922193	0.190811	4.83545	1.33e-06
ENSG00000197558	SSPOP	128.609	0.922113	0.227412	4.11997	3.79e-05
ENSG00000159708	LRRC36	201.483	0.920617	0.225884	4.10786	3.99e-05
ENSG00000164099	PRSS12	1870.12	0.920374	0.19337	4.76282	1.91e-06
ENSG00000130147	SH3BP4	5580.72	0.919493	0.142461	6.45445	1.09e-10
ENSG00000100968	NFATC4	373.107	0.919291	0.214285	4.29945	1.71e-05
ENSG00000182866	LCK	5187.9	0.919274	0.114591	8.02191	1.04e-15
ENSG00000168065	SLC22A11	410.468	0.918687	0.190499	4.82286	1.42e-06
ENSG00000198838	RYR3	153.118	0.917869	0.225152	4.10287	4.08e-05
ENSG00000248449	PCDHGB8P	384.919	0.917465	0.20385	4.50359	6.68e-06
ENSG00000151320	AKAP6	8667.63	0.917268	0.172971	5.3043	1.13e-07
ENSG00000082497	SERTAD4	4009.35	0.915694	0.152941	5.98753	2.13e-09
ENSG00000213366	GSTM2	447.638	0.912466	0.172505	5.28813	1.24e-07
ENSG00000142875	PRKACB	829.026	0.912158	0.220248	4.15964	3.19e-05
ENSG00000197467	COL13A1	306.171	0.911261	0.224214	4.09	4.31e-05
ENSG00000128512	DOCK4	2042.1	0.907862	0.166592	5.45027	5.03e-08
ENSG00000110169	HPX	110.081	0.907562	0.222122	4.0956	4.21e-05
ENSG00000224596	ZMIZ1-AS1	188.379	0.906773	0.216552	4.19578	2.72e-05
ENSG00000188001	TPRG1	1467.83	0.906432	0.169248	5.35607	8.5e-08
ENSG00000047936	ROS1	338.065	0.906303	0.225355	4.05273	5.06e-05
ENSG00000138759	FRAS1	140.213	0.906105	0.223208	4.2397	2.24e-05
ENSG00000151388	ADAMTS12	70.8434	0.90603	0.219938	4.35951	1.3e-05
ENSG00000103056	SMPD3	6651.16	0.905544	0.106353	8.51426	1.68e-17
ENSG00000251664	PCDHA12	1307.63	0.904856	0.17756	5.09713	3.45e-07
ENSG00000230524	COL6A4P1	956.041	0.904485	0.183954	4.91813	8.74e-07
ENSG00000167895	TMC8	2723.66	0.903925	0.149459	6.04798	1.47e-09
ENSG00000280409	LINC01101	94.6695	0.903557	0.223681	4.19566	2.72e-05
ENSG00000082512	TRAF5	14592	0.902724	0.106668	8.46287	2.61e-17
ENSG00000205634	LINC00898	151.091	0.902432	0.224799	4.03448	5.47e-05
ENSG00000176678	FOXL1	275.642	0.902128	0.225371	4.03287	5.51e-05
ENSG00000087128	TMPRSS11E	65.2265	0.901158	0.203413	5.46614	4.6e-08
ENSG00000203688	LINC02487	43.5742	0.90079	0.210318	4.78795	1.68e-06
ENSG00000240602	AADACP1	1839.14	0.89999	0.195414	4.60901	4.05e-06
ENSG00000110002	VWA5A	650.015	0.899606	0.198719	4.53032	5.89e-06
ENSG00000154655	L3MBTL4	271.997	0.899306	0.197116	4.56175	5.07e-06
ENSG00000243232	PCDHAC2	224.43	0.89923	0.209895	4.28853	1.8e-05
ENSG00000197479	PCDHB11	1945.42	0.897204	0.134811	6.65479	2.84e-11
ENSG00000103355	PRSS33	61.3975	0.894342	0.227095	3.96186	7.44e-05
ENSG00000166035	LIPC	1188.31	0.892653	0.160896	5.54752	2.9e-08
ENSG00000170035	UBE2E3	5667.81	0.891431	0.148426	6.00615	1.9e-09
ENSG00000229621	LINC01822	161.801	0.891409	0.217061	4.44486	8.79e-06
ENSG00000204962	PCDHA8	364.993	0.889646	0.191906	4.63607	3.55e-06
ENSG00000079112	CDH17	18464.3	0.889091	0.138995	6.3968	1.59e-10
ENSG00000270332	SMC2-DT	121.051	0.888303	0.224519	3.97363	7.08e-05
ENSG00000170873	MTSS1	61.0879	0.88821	0.226443	3.93774	8.23e-05
ENSG00000136235	GPNMB	50.1398	0.888158	0.219996	4.22715	2.37e-05
ENSG00000105668	UPK1A	310.819	0.887918	0.189218	4.69121	2.72e-06
ENSG00000167117	ANKRD40CL	914.584	0.887787	0.182455	4.8668	1.13e-06
ENSG00000134954	ETS1	1965.06	0.886312	0.163939	5.40683	6.42e-08
ENSG00000234715	SLC26A5-AS1	48.7704	0.886229	0.193512	6.45574	1.08e-10
ENSG00000171408	PDE7B	251.181	0.885948	0.222497	4.00051	6.32e-05
ENSG00000253159	PCDHGA12	381.143	0.884084	0.177057	4.99169	5.99e-07
ENSG00000232859	LYRM9	1112.69	0.882472	0.174617	5.05429	4.32e-07
ENSG00000118160	SLC8A2	69.5534	0.880529	0.225492	3.99955	6.35e-05
ENSG00000092529	CAPN3	389.884	0.880507	0.18924	4.6534	3.27e-06
ENSG00000167615	LENG8	42679.7	0.878724	0.180655	4.86584	1.14e-06
ENSG00000261064	LINC02256	98.2095	0.878617	0.224165	3.93441	8.34e-05
ENSG00000166401	SERPINB8	1066.32	0.87859	0.213027	4.13329	3.58e-05
ENSG00000205464	ATP6AP1L	670.65	0.878239	0.1862	4.71769	2.39e-06
ENSG00000120885	CLU	4766.27	0.877303	0.167457	5.23981	1.61e-07
ENSG00000182667	NTM	11276.2	0.876974	0.116177	7.54858	4.4e-14
ENSG00000261390	MAFTRR	647.717	0.87676	0.21408	4.10427	4.06e-05
ENSG00000135074	ADAM19	32.9982	0.876243	0.198217	5.39885	6.71e-08
ENSG00000170899	GSTA4	1810.18	0.875736	0.186257	4.70371	2.55e-06
ENSG00000228274	TOMM22-DT	330.49	0.872641	0.194042	4.49816	6.85e-06
ENSG00000143013	LMO4	3634.64	0.872277	0.175694	4.96599	6.84e-07
ENSG00000204262	COL5A2	173.155	0.870988	0.223112	4.06892	4.72e-05
ENSG00000137501	SYTL2	2223.68	0.86835	0.163346	5.31648	1.06e-07
ENSG00000105650	PDE4C	323.146	0.868313	0.201447	4.31215	1.62e-05
ENSG00000272205	POU2F1-DT	259.252	0.867663	0.207069	4.19278	2.76e-05
ENSG00000267365	KCNJ2-AS1	1238.48	0.866499	0.179349	4.83231	1.35e-06
ENSG00000204248	COL11A2	398.192	0.865605	0.19772	4.38019	1.19e-05
ENSG00000180525	DIP2C-AS1	1185.37	0.86496	0.192133	4.50402	6.67e-06
ENSG00000008311	AASS	749.859	0.863903	0.194262	4.44948	8.61e-06
ENSG00000264424	MYH4	303.058	0.863648	0.216018	4.00556	6.19e-05
ENSG00000173338	KCNK7	102.226	0.863632	0.227365	3.83522	0.000125453
ENSG00000127124	HIVEP3	3707.12	0.863425	0.193194	4.47204	7.75e-06
ENSG00000145287	PLAC8	133.242	0.862146	0.223945	3.8655	0.000110861
ENSG00000183960	KCNH8	634.519	0.861947	0.204527	4.21873	2.46e-05
ENSG00000103888	CEMIP	35992.9	0.86184	0.127223	6.77435	1.25e-11
ENSG00000173262	SLC2A14	92.7724	0.861123	0.225404	3.92073	8.83e-05
ENSG00000169851	PCDH7	6712.25	0.8605	0.160242	5.37057	7.85e-08
ENSG00000164211	STARD4	1102.45	0.859806	0.19757	4.35499	1.33e-05
ENSG00000147041	SYTL5	34.0762	0.859374	0.211961	4.38845	1.14e-05
ENSG00000155849	ELMO1	560.826	0.858579	0.211068	4.07441	4.61e-05
ENSG00000204116	CHIC1	76.3836	0.858072	0.227353	3.80497	0.000141819
ENSG00000152527	PLEKHH2	268.901	0.856134	0.226791	3.81147	0.000138143
ENSG00000250091	DNAH10OS	73.9593	0.855533	0.223156	3.83744	0.000124323
ENSG00000109321	AREG	418.931	0.8555	0.215964	3.97135	7.15e-05
ENSG00000081842	PCDHA6	1749.56	0.855124	0.213548	4.01331	5.99e-05
ENSG00000180745	CLRN3	12222.5	0.85353	0.116688	7.31463	2.58e-13
ENSG00000174130	TLR6	1350.88	0.853473	0.212674	4.02153	5.78e-05
ENSG00000166473	PKD1L2	44.1846	0.852016	0.224901	3.87172	0.000108071
ENSG00000050438	SLC4A8	684.882	0.849893	0.205088	4.9862	6.16e-07
ENSG00000133640	LRRIQ1	206.617	0.849861	0.227236	3.77959	0.000157084
ENSG00000246528	SLCO5A1-AS1	167.881	0.848892	0.210921	4.02649	5.66e-05
ENSG00000223865	HLA-DPB1	368.179	0.84885	0.196047	6.29465	3.08e-10
ENSG00000152580	IGSF10	348.05	0.848403	0.218306	3.89633	9.77e-05
ENSG00000179094	PER1	5573.36	0.848199	0.188508	4.50168	6.74e-06
ENSG00000188641	DPYD	681.267	0.846604	0.202643	5.20081	1.98e-07
ENSG00000241399	CD302	881.918	0.844989	0.193633	4.36605	1.27e-05
ENSG00000186204	CYP4F12	3634.12	0.844086	0.154543	5.46208	4.71e-08
ENSG00000071242	RPS6KA2	718.536	0.843775	0.183919	4.58867	4.46e-06
ENSG00000160469	BRSK1	237.187	0.843592	0.202306	4.17072	3.04e-05
ENSG00000277734	TRAC	58.073	0.843409	0.227383	3.74926	0.00017736
ENSG00000136826	KLF4	3487.77	0.842873	0.157233	5.361	8.28e-08
ENSG00000136960	ENPP2	113.863	0.841727	0.205678	4.80015	1.59e-06
ENSG00000242094	FOXP1-IT1	2189.74	0.840376	0.169343	4.96326	6.93e-07
ENSG00000259158	ADAM20P1	108.628	0.84012	0.227064	3.73078	0.000190886
ENSG00000060656	PTPRU	975.207	0.839757	0.192485	4.36458	1.27e-05
ENSG00000072609	CHFR	343.652	0.839458	0.16637	5.04314	4.58e-07
ENSG00000135914	HTR2B	122.222	0.839072	0.216633	3.87659	0.000105929
ENSG00000165617	DACT1	99.174	0.838914	0.223286	3.88716	0.000101424
ENSG00000143595	AQP10	23.5855	0.837721	0.191119	5.71725	1.08e-08
ENSG00000104723	TUSC3	134.652	0.837577	0.227444	3.7289	0.000192314
ENSG00000213213	CCDC183	214.021	0.837522	0.191427	4.37303	1.23e-05
ENSG00000128655	PDE11A	1111.36	0.836362	0.184514	4.53412	5.78e-06
ENSG00000236384	LINC00479	72.1156	0.835535	0.226375	3.70722	0.00020955
ENSG00000072195	SPEG	208.471	0.833451	0.220686	3.78767	0.000152064
ENSG00000197506	SLC28A3	7613.58	0.833198	0.130711	6.37441	1.84e-10
ENSG00000118997	DNAH7	1052.96	0.831951	0.15733	5.28763	1.24e-07
ENSG00000272994	C2orf49-DT	593.907	0.830216	0.194138	4.2778	1.89e-05
ENSG00000169435	RASSF6	2379.86	0.830172	0.144153	5.75895	8.46e-09
ENSG00000278611	ZNF426-DT	260.53	0.830006	0.222978	3.73723	0.00018606
ENSG00000103460	TOX3	4302.15	0.827887	0.145101	5.70576	1.16e-08
ENSG00000184677	ZBTB40	37.3019	0.827539	0.217757	3.98385	6.78e-05
ENSG00000105388	CEACAM5	96.205	0.82736	0.219097	3.77767	0.000158305
ENSG00000187240	DYNC2H1	1898.61	0.826095	0.151898	5.43842	5.38e-08
ENSG00000139946	PELI2	682.824	0.824877	0.218838	3.78104	0.000156175
ENSG00000248019	FAM13A-AS1	855.411	0.824332	0.204999	4.02543	5.69e-05
ENSG00000184564	SLITRK6	47266.3	0.822966	0.146086	5.63373	1.76e-08
ENSG00000119729	RHOQ	433.429	0.822516	0.218118	3.78076	0.000156353
ENSG00000233058	ATP13A3-DT	96.8657	0.822002	0.226337	3.65272	0.000259479
ENSG00000182578	CSF1R	1452.17	0.821999	0.223795	3.80597	0.000141252
ENSG00000183935	HTR7P1	161.001	0.821851	0.211308	3.89196	9.94e-05
ENSG00000254349	MIR2052HG	219.046	0.821289	0.216033	3.80805	0.000140069
ENSG00000139292	LGR5	38646.2	0.821176	0.135586	6.05665	1.39e-09
ENSG00000206120	EGFEM1P	54.5261	0.819061	0.203752	4.68317	2.82e-06
ENSG00000197993	KEL	4256.71	0.818981	0.166578	4.91712	8.78e-07
ENSG00000224066	IQCC-AS1	187.847	0.818884	0.218053	3.76239	0.000168299
ENSG00000235072	ARNILA	220.674	0.818832	0.223935	3.6723	0.000240376
ENSG00000170049	KCNAB3	707.186	0.818818	0.165816	4.93744	7.92e-07
ENSG00000196611	MMP1	198.571	0.817456	0.226998	3.66572	0.000246644
ENSG00000204802	FAM88C	580.569	0.817026	0.165197	4.94511	7.61e-07
ENSG00000234509	SOD1-DT	556.844	0.816729	0.203695	4.01267	6e-05
ENSG00000196208	GREB1	147.439	0.816285	0.217249	3.76333	0.000167664
ENSG00000196090	PTPRT	35.3854	0.815828	0.203316	4.60473	4.13e-06
ENSG00000143147	GPR161	1982.33	0.81515	0.165423	4.92794	8.31e-07
ENSG00000130035	GALNT8	600.248	0.81472	0.185636	4.38965	1.14e-05
ENSG00000134765	DSC1	33.0367	0.813968	0.215459	3.97657	6.99e-05
ENSG00000237226	RPS3AP39	67.1489	0.813183	0.227448	3.60855	0.000307911
ENSG00000004777	ARHGAP33	3348.97	0.81283	0.144185	5.63747	1.73e-08
ENSG00000138823	MTTP	572.986	0.812583	0.210316	3.8689	0.000109326
ENSG00000134769	DTNA	43.2457	0.811685	0.192031	5.6199	1.91e-08
ENSG00000204869	IGFL4	7153.37	0.811446	0.113648	7.1399	9.34e-13
ENSG00000085063	CD59	8821.4	0.811203	0.202573	4.00849	6.11e-05
ENSG00000129467	ADCY4	831.175	0.810869	0.183951	4.4087	1.04e-05
ENSG00000173531	MST1	789.186	0.81049	0.149898	5.40609	6.44e-08
ENSG00000232282	MTND1P32	183.667	0.808474	0.193569	4.17441	2.99e-05
ENSG00000187372	PCDHB13	3113.81	0.807347	0.130198	6.20078	5.62e-10
ENSG00000258240	LINC01404	70.603	0.806653	0.223273	3.72142	0.000198109
ENSG00000067445	TRO	58.3882	0.804268	0.213981	4.03477	5.47e-05
ENSG00000204965	PCDHA5	118.138	0.803902	0.226983	3.57038	0.000356466
ENSG00000238197	PAXBP1-AS1	142.075	0.802682	0.219305	3.66618	0.000246198
ENSG00000038945	MSR1	105.382	0.802366	0.223551	3.59901	0.000319435
ENSG00000198670	LPA	478.528	0.802134	0.219034	3.67272	0.000239978
ENSG00000116990	MYCL	1594.42	0.799758	0.150061	5.32951	9.85e-08
ENSG00000113555	PCDH12	34.6592	0.797895	0.221269	3.70921	0.000207903
ENSG00000254122	PCDHGB7	832.827	0.79633	0.17451	4.56329	5.04e-06
ENSG00000196218	RYR1	389.799	0.796181	0.208818	3.8172	0.000134977
ENSG00000169918	OTUD7A	353.028	0.796058	0.208796	3.81697	0.0001351
ENSG00000188732	FAM221A	3282.51	0.795765	0.159855	4.97836	6.41e-07
ENSG00000123338	NCKAP1L	108.867	0.795032	0.225695	3.53997	0.000400165
ENSG00000277778	PGM5P2	2050.4	0.794148	0.125471	6.32893	2.47e-10
ENSG00000267594	CYP4F24P	51.3193	0.794074	0.223224	3.65642	0.000255766
ENSG00000178828	RNF186	63.5609	0.793656	0.224613	3.61063	0.000305451
ENSG00000144550	CPNE9	67.8708	0.793013	0.22326	3.65487	0.000257308
ENSG00000180438	TPRXL	383.564	0.791738	0.203732	3.88819	0.000100994
ENSG00000204963	PCDHA7	544.89	0.791391	0.183441	4.31471	1.6e-05
ENSG00000245694	CRNDE	958.961	0.791235	0.18761	4.21875	2.46e-05
ENSG00000112852	PCDHB2	1593.06	0.790785	0.143814	5.49827	3.84e-08
ENSG00000100299	ARSA	2077.48	0.790734	0.141977	5.56931	2.56e-08
ENSG00000229619	MBNL1-AS1	540.244	0.790411	0.189206	4.17812	2.94e-05
ENSG00000246876	LINC02466	118.498	0.788877	0.225498	3.51359	0.000442091
ENSG00000246339	EXTL3-AS1	229.647	0.788514	0.210372	3.75197	0.000175452
ENSG00000265369	PCAT18	108.905	0.787626	0.214924	3.92873	8.54e-05
ENSG00000178222	RNF212	85.5111	0.78659	0.215533	3.88512	0.000102281
ENSG00000237978	KCNMB2-AS1	1022.73	0.785801	0.17219	4.5639	5.02e-06
ENSG00000163531	NFASC	156.154	0.785787	0.227379	3.50231	0.000461235
ENSG00000170959	DCDC1	56.1875	0.784599	0.220649	3.69277	0.000221825
ENSG00000257800	FNBP1P1	581.522	0.784515	0.169274	4.63391	3.59e-06
ENSG00000240890	G2E3P1	162.751	0.784404	0.217054	3.61779	0.000297129
ENSG00000240053	LY6G5B	1307.57	0.784258	0.161685	4.8505	1.23e-06
ENSG00000137860	SLC28A2	31.4724	0.783676	0.213225	3.90055	9.6e-05
ENSG00000237711	MTCO3P11	168.275	0.783574	0.222602	3.52989	0.00041573
ENSG00000197893	NRAP	162.653	0.782784	0.226271	3.48228	0.000497159
ENSG00000165309	ARMC3	150.318	0.782487	0.203526	3.84409	0.000121
ENSG00000162946	DISC1	905.77	0.781813	0.184274	4.24367	2.2e-05
ENSG00000242866	STRC	359.714	0.781741	0.219625	3.56869	0.000358773
ENSG00000272525	BTF3-DT	136.415	0.779898	0.216021	3.61472	0.000300673
ENSG00000165359	INTS6L	768.725	0.779267	0.186199	4.18595	2.84e-05
ENSG00000197959	DNM3	149.308	0.778902	0.21376	3.6472	0.000265111
ENSG00000203778	FAM229B	405.924	0.778898	0.210104	3.71194	0.000205677
ENSG00000223486	LINC03053	69.1617	0.778725	0.227355	3.45108	0.00055835
ENSG00000180347	ITPRID1	1458.33	0.778507	0.196694	3.96044	7.48e-05
ENSG00000198734	F5	424.595	0.7783	0.214228	3.63972	0.000272938
ENSG00000138792	ENPEP	44.4221	0.777758	0.207685	4.1339	3.57e-05
ENSG00000213950	RPS10P2	90.7794	0.777517	0.227394	3.44873	0.000563227
ENSG00000189195	BTBD8	1027.67	0.777178	0.193997	4.008	6.12e-05
ENSG00000230312	SLC25A53P1	202.521	0.777162	0.224351	3.47938	0.000502578
ENSG00000237330	RNF223	50.2227	0.77666	0.222115	3.59429	0.000325274
ENSG00000137558	PI15	275.537	0.77608	0.226886	3.48013	0.000501165
ENSG00000057252	SOAT1	739.283	0.774642	0.207598	3.73578	0.000187137
ENSG00000185532	PRKG1	130.006	0.774486	0.227449	3.44241	0.000576557
ENSG00000230870	FBXW11P1	373.851	0.773775	0.203487	3.80527	0.000141649
ENSG00000196091	MYBPC1	913.766	0.773366	0.212829	3.9502	7.81e-05
ENSG00000206337	HCP5	2153.69	0.773352	0.148541	5.20631	1.93e-07
ENSG00000213420	GPC2	894.148	0.773029	0.142732	5.41517	6.12e-08
ENSG00000225595	LINC01623	241.133	0.773012	0.217689	3.55875	0.000372629
ENSG00000272195	EFCAB2-AS1	481.85	0.773008	0.178806	4.32248	1.54e-05
ENSG00000151470	C4orf33	670.512	0.772677	0.1749	4.41763	9.98e-06
ENSG00000204323	SMIM5	603.968	0.771796	0.163778	4.7119	2.45e-06
ENSG00000150667	FSIP1	93.8477	0.771487	0.227447	3.42222	0.000621114
ENSG00000133019	CHRM3	40.9833	0.769765	0.214203	3.80804	0.000140071
ENSG00000213033	AURKAP1	740.193	0.769761	0.189793	4.05647	4.98e-05
ENSG00000245017	LINC02453	171.565	0.76899	0.224066	3.44432	0.000572508
ENSG00000100867	DHRS2	145.775	0.768013	0.226536	3.41345	0.000641466
ENSG00000188993	LRRC66	244.179	0.767904	0.221878	3.47174	0.000517105
ENSG00000109061	MYH1	24.8715	0.766764	0.186145	5.67428	1.39e-08
ENSG00000223117	RN7SKP296	78.3911	0.766306	0.22738	3.39692	0.00068149
ENSG00000232653	GOLGA8N	399.006	0.766136	0.207937	3.68819	0.000225858
ENSG00000134398	ERN2	670.107	0.765882	0.187018	4.09616	4.2e-05
ENSG00000088899	LZTS3	334.195	0.765345	0.194065	3.94475	7.99e-05
ENSG00000197816	CCDC180	743.411	0.765238	0.177052	4.32261	1.54e-05
ENSG00000198650	TAT	31.3211	0.765223	0.212899	3.79651	0.000146749
ENSG00000135407	AVIL	1336.67	0.765194	0.163245	4.68712	2.77e-06
ENSG00000173157	ADAMTS20	1453.22	0.763861	0.152292	5.01563	5.29e-07
ENSG00000166507	NDST2	2263.25	0.763759	0.126802	6.02283	1.71e-09
ENSG00000145451	GLRA3	60.9097	0.762055	0.218601	3.63643	0.00027644
ENSG00000281708	ERC2-IT1	92.7582	0.760671	0.222002	3.43324	0.000596423
ENSG00000253537	PCDHGA7	766.35	0.759477	0.206052	3.68918	0.000224977
ENSG00000181790	ADGRB1	40.8843	0.759443	0.205766	4.09307	4.26e-05
ENSG00000134242	PTPN22	140.685	0.759245	0.215218	3.53183	0.000412688
ENSG00000170745	KCNS3	740.041	0.758328	0.222429	3.42229	0.000620952
ENSG00000215158	GUSBP18	5592.23	0.757752	0.108868	6.96016	3.4e-12
ENSG00000236790	LINC00299	164.06	0.75736	0.201067	3.76614	0.000165791
ENSG00000165813	CCDC186	17340.5	0.756512	0.147889	5.11564	3.13e-07
ENSG00000088854	DNAAF9	2705.41	0.755993	0.169196	4.4687	7.87e-06
ENSG00000188050	RNF133	675.062	0.755268	0.157515	4.79415	1.63e-06
ENSG00000172795	DCP2	5357.34	0.754578	0.203874	3.70465	0.00021168
ENSG00000181449	SOX2	4959.29	0.754281	0.156954	4.80607	1.54e-06
ENSG00000116701	NCF2	52.7324	0.754211	0.223174	3.46272	0.000534737
ENSG00000123700	KCNJ2	7103.5	0.753884	0.12265	6.14658	7.92e-10
ENSG00000222068	RN7SKP154	49.2909	0.753773	0.223662	3.44756	0.000565665
ENSG00000136999	CCN3	57.4498	0.753422	0.219992	3.55371	0.000379843
ENSG00000224530	PPIAP10	73.3833	0.753258	0.223897	3.44591	0.000569136
ENSG00000177337	DLGAP1-AS1	1006.44	0.752851	0.162586	4.63049	3.65e-06
ENSG00000073711	PPP2R3A	692.424	0.752684	0.208758	3.60935	0.000306968
ENSG00000234592	TJAP1P1	173.781	0.752667	0.215527	3.49645	0.000471497
ENSG00000233435	AGGF1P2	144.17	0.752518	0.204279	3.68333	0.000230209
ENSG00000176842	IRX5	273.77	0.752152	0.207798	3.62277	0.000291461
ENSG00000121753	ADGRB2	55.3221	0.751817	0.212606	3.7799	0.000156893
ENSG00000160307	S100B	25.4514	0.749241	0.184838	5.66556	1.47e-08
ENSG00000164082	GRM2	197.751	0.749086	0.226615	3.32647	0.000879522
ENSG00000168743	NPNT	35.9737	0.746785	0.213897	3.6844	0.000229245
ENSG00000115604	IL18R1	650.713	0.74593	0.209187	3.57013	0.000356807
ENSG00000157445	CACNA2D3	158.573	0.7458	0.215182	3.47013	0.000520197
ENSG00000204616	TRIM31	862.565	0.7457	0.197769	3.77285	0.000161391
ENSG00000108984	MAP2K6	5212.25	0.745142	0.142846	5.21652	1.82e-07
ENSG00000110881	ASIC1	396.342	0.744894	0.199685	3.73139	0.000190429
ENSG00000251061	LINC02512	30.9802	0.744482	0.194936	4.56321	5.04e-06
ENSG00000164574	GALNT10	16465.9	0.743618	0.120768	6.15741	7.39e-10
ENSG00000255622	PCDHB17P	212.116	0.743378	0.218672	3.40674	0.000657444
ENSG00000118495	PLAGL1	63.2575	0.743195	0.196302	4.61414	3.95e-06
ENSG00000250903	GMDS-DT	5186.4	0.742841	0.153871	4.82791	1.38e-06
ENSG00000237222	LINC01968	173.328	0.74274	0.217556	3.58976	0.00033098
ENSG00000178662	CSRNP3	176.048	0.742481	0.21415	3.46987	0.000520719
ENSG00000231001	CCNB1IP1P3	52.0317	0.741971	0.224498	3.36807	0.000756956
ENSG00000261008	LINC01572	3046.19	0.741903	0.146988	5.04743	4.48e-07
ENSG00000138670	RASGEF1B	5661.49	0.741209	0.170278	4.35355	1.34e-05
ENSG00000116497	S100PBP	3398.91	0.74113	0.165005	4.49177	7.06e-06
ENSG00000147872	PLIN2	178.713	0.740932	0.220888	3.36274	0.000771742
ENSG00000226711	FAM66C	48.5104	0.740762	0.22651	3.30965	0.00093413
ENSG00000259347	SMAD3-DT	158.519	0.740135	0.207642	3.56587	0.000362657
ENSG00000248668	OXCT1-AS1	53.1244	0.739652	0.225319	3.33806	0.000843655
ENSG00000250938	MAD2L1-DT	46.2174	0.738758	0.225888	3.314	0.000919717
ENSG00000151240	DIP2C	1019.97	0.738392	0.213645	3.46157	0.000537042
ENSG00000141574	SECTM1	393.71	0.737382	0.19565	3.7703	0.000163053
ENSG00000248405	PRR5-ARHGAP8	1028.86	0.737103	0.201236	3.66504	0.000247301
ENSG00000113758	DBN1	1320.76	0.735973	0.150539	4.88881	1.01e-06
ENSG00000239389	PCDHA13	448.242	0.735552	0.20414	3.60615	0.000310772
ENSG00000205791	LOH12CR2	100.333	0.735084	0.227119	3.27766	0.00104671
ENSG00000183929	DUSP5P1	370.543	0.734966	0.181088	4.05846	4.94e-05
ENSG00000173706	HEG1	639.623	0.73478	0.205217	3.58376	0.000338686
ENSG00000248538	PPP1R3B-DT	74.3899	0.734705	0.22717	3.27015	0.00107489
ENSG00000147251	DOCK11	4798.24	0.73457	0.140275	5.23673	1.63e-07
ENSG00000267761	MIR4527HG	44.5413	0.734456	0.200376	4.20504	2.61e-05
ENSG00000138185	ENTPD1	507.828	0.733572	0.223701	3.29293	0.0009915
ENSG00000173077	DELEC1	31.45	0.733538	0.194381	4.52916	5.92e-06
ENSG00000198610	AKR1C4	224.399	0.732004	0.220688	3.32571	0.000881934
ENSG00000239827	SUGT1P3	296.132	0.731191	0.209466	3.49379	0.000476213
ENSG00000198099	ADH4	427.183	0.731076	0.223635	3.28235	0.00102944
ENSG00000227252	COPS8-DT	402.402	0.730671	0.20472	3.57132	0.000355191
ENSG00000048052	HDAC9	122.493	0.73058	0.224552	3.32804	0.000874601
ENSG00000145920	CPLX2	271.22	0.730201	0.222496	3.29322	0.000990486
ENSG00000182621	PLCB1	8464.97	0.730046	0.145508	5.01733	5.24e-07
ENSG00000138735	PDE5A	11877.8	0.729993	0.140143	5.20906	1.9e-07
ENSG00000216471	RPSAP43	155.696	0.729178	0.206386	3.53371	0.000409777
ENSG00000082014	SMARCD3	438.357	0.727916	0.210192	3.46706	0.000526176
ENSG00000100625	SIX4	727.637	0.727771	0.177002	4.11184	3.93e-05
ENSG00000139354	GAS2L3	54.89	0.727678	0.223957	3.31732	0.00090884
ENSG00000224083	MTCO1P11	316.988	0.727488	0.176126	4.12958	3.63e-05
ENSG00000125821	DTD1	287.427	0.727459	0.206694	3.52139	0.000429291
ENSG00000117016	RIMS3	737.251	0.727317	0.198761	3.66108	0.00025115
ENSG00000165434	PGM2L1	4259.7	0.727213	0.140986	5.1581	2.49e-07
ENSG00000197471	SPN	609.536	0.727053	0.189083	3.84596	0.000120083
ENSG00000185607	ACTBP7	115.104	0.727005	0.214872	3.38495	0.000711914
ENSG00000232850	PTGES2-AS1	66.9082	0.726919	0.223951	3.32012	0.00089979
ENSG00000136531	SCN2A	56.9926	0.726291	0.2001	4.19612	2.72e-05
ENSG00000138101	DTNB	3719.24	0.726208	0.138666	5.23712	1.63e-07
ENSG00000198040	ZNF84	5604.39	0.726075	0.199338	3.64474	0.000267661
ENSG00000120327	PCDHB14	2341.4	0.725995	0.133906	5.42155	5.91e-08
ENSG00000107282	APBA1	693.881	0.724874	0.208773	3.47569	0.000509542
ENSG00000259318	HMGN1P1	437.856	0.724564	0.190425	3.80571	0.000141397
ENSG00000281344	HELLPAR	28588.1	0.723918	0.172643	4.19382	2.74e-05
ENSG00000174125	TLR1	139.63	0.723913	0.226265	3.21747	0.00129324
ENSG00000139679	LPAR6	282.678	0.723844	0.217574	3.3313	0.000864405
ENSG00000160111	CPAMD8	47.538	0.723406	0.211536	3.64227	0.00027024
ENSG00000104490	NCALD	74.2734	0.723034	0.21801	3.45981	0.000540551
ENSG00000144815	NXPE3	1280.17	0.722809	0.162653	4.44403	8.83e-06
ENSG00000149295	DRD2	61.3039	0.72239	0.227342	3.20215	0.00136404
ENSG00000163219	ARHGAP25	270.182	0.72229	0.194745	3.70932	0.000207814
ENSG00000186652	PRG2	95.4242	0.722178	0.226238	3.23758	0.00120549
ENSG00000092068	SLC7A8	7403.3	0.721393	0.135987	5.30496	1.13e-07
ENSG00000183230	CTNNA3	319.014	0.721309	0.177908	4.0537	5.04e-05
ENSG00000252351	RNU6ATAC12P	251.743	0.721115	0.207251	3.48115	0.00049927
ENSG00000235374	SSR4P1	152.109	0.72073	0.226975	3.19748	0.00138634
ENSG00000156500	PABIR3	728.045	0.720428	0.153792	4.68361	2.82e-06
ENSG00000124466	LYPD3	590.407	0.720242	0.203919	3.53453	0.0004085
ENSG00000196557	CACNA1H	166.528	0.718631	0.227398	3.19545	0.00139615
ENSG00000088543	C3orf18	152.125	0.718468	0.225029	3.20578	0.00134699
ENSG00000151632	AKR1C2	251.217	0.718389	0.213696	3.36604	0.00076255
ENSG00000258727	AP1G2-AS1	1489.07	0.718045	0.172497	4.16306	3.14e-05
ENSG00000144218	AFF3	39.8354	0.717707	0.198563	4.16897	3.06e-05
ENSG00000150594	ADRA2A	60.7001	0.717465	0.226395	3.1785	0.00148037
ENSG00000237654	NTM-AS2	214.057	0.716767	0.201355	3.55936	0.000371758
ENSG00000226200	SGMS1-AS1	4094.11	0.716732	0.197516	3.63079	0.000282555
ENSG00000198216	CACNA1E	240.494	0.716201	0.203823	3.51576	0.000438499
ENSG00000203995	ZYG11A	23.4419	0.716049	0.186919	4.74247	2.11e-06
ENSG00000117069	ST6GALNAC5	237.267	0.715907	0.222979	3.22092	0.00127779
ENSG00000137575	SDCBP	6548.46	0.715375	0.125995	5.67781	1.36e-08
ENSG00000213962	API5P2	61.3259	0.71449	0.219894	3.35818	0.000784581
ENSG00000144366	GULP1	187.055	0.713816	0.226989	3.16605	0.00154524
ENSG00000187546	AGMO	1864.84	0.713546	0.188733	3.78201	0.000155568
ENSG00000107614	TRDMT1	2981.78	0.713106	0.154077	4.62841	3.68e-06
ENSG00000132746	ALDH3B2	47.7679	0.713103	0.220285	3.33285	0.000859602
ENSG00000134146	DPH6	1897.41	0.712063	0.11795	6.03661	1.57e-09
ENSG00000111261	MANSC1	7754.26	0.711979	0.180226	3.95138	7.77e-05
ENSG00000169083	AR	1028.2	0.711585	0.219445	3.25103	0.00114988
ENSG00000148082	SHC3	732.504	0.711495	0.209937	3.39309	0.000691077
ENSG00000253598	SLC10A5	3066.38	0.710986	0.136023	5.22693	1.72e-07
ENSG00000204540	PSORS1C1	89.4304	0.710438	0.226122	3.15375	0.00161189
ENSG00000137198	GMPR	158.904	0.709264	0.225263	3.16014	0.00157692
ENSG00000188107	EYS	213.405	0.709182	0.222683	3.19488	0.00139888
ENSG00000170209	ANKK1	111.829	0.709126	0.22669	3.14565	0.00165718
ENSG00000129680	MAP7D3	141.468	0.708559	0.22736	3.15101	0.00162708
ENSG00000177409	SAMD9L	966.97	0.707882	0.213668	3.53187	0.000412636
ENSG00000109819	PPARGC1A	1546.61	0.707837	0.188398	3.75843	0.000170983
ENSG00000241388	HNF1A-AS1	13185.3	0.707732	0.115726	6.11555	9.62e-10
ENSG00000214413	BBIP1	1622.58	0.706929	0.148096	4.77338	1.81e-06
ENSG00000140450	ARRDC4	2789.43	0.704865	0.168575	4.18181	2.89e-05
ENSG00000239419	RN7SL535P	517.121	0.704838	0.182302	3.86629	0.000110503
ENSG00000242330	RN7SL683P	120.784	0.704834	0.214097	3.29235	0.000993551
ENSG00000136167	LCP1	558.09	0.703481	0.21605	3.4316	0.000600041
ENSG00000139304	PTPRQ	38.5446	0.702972	0.199176	4.01345	5.98e-05
ENSG00000116652	DLEU2L	882.189	0.7024	0.154866	4.53534	5.75e-06
ENSG00000109452	INPP4B	4639.62	0.70233	0.172987	4.06062	4.89e-05
ENSG00000231187	SYT15-AS1	272.787	0.702189	0.207277	3.39016	0.000698529
ENSG00000132570	PCBD2	2031.45	0.702148	0.210092	3.34585	0.000820308
ENSG00000227927	MACROD2-IT1	54.288	0.701976	0.223937	3.19634	0.00139183
ENSG00000229087	RPS26P18	62.2903	0.701964	0.224287	3.18816	0.00143182
ENSG00000103034	NDRG4	373.304	0.701815	0.21229	3.30947	0.000934738
ENSG00000122507	BBS9	5266.2	0.701762	0.138551	5.06508	4.08e-07
ENSG00000155093	PTPRN2	5399.72	0.701202	0.122438	5.72697	1.02e-08
ENSG00000229388	TAF12-DT	52.4339	0.701178	0.227374	3.10559	0.001899
ENSG00000166793	YPEL4	35.0392	0.701125	0.190544	4.56048	5.1e-06
ENSG00000132872	SYT4	20.3518	0.701085	0.181268	5.38876	7.09e-08
ENSG00000212993	POU5F1B	459.645	0.700223	0.198667	3.52572	0.000422333
ENSG00000123201	GUCY1B2	1212.73	0.699914	0.176047	3.97604	7.01e-05
ENSG00000130830	MPP1	457.38	0.699797	0.207581	3.37451	0.000739479
ENSG00000223525	RABGAP1L-IT1	168.646	0.699675	0.214916	3.25968	0.00111537
ENSG00000163536	SERPINI1	896.456	0.699196	0.171223	4.08388	4.43e-05
ENSG00000266010	GATA6-AS1	357.143	0.698933	0.206247	3.39162	0.000694799
ENSG00000260604	TGILR	4954.8	0.698462	0.187568	3.72499	0.000195326
ENSG00000219545	UMAD1	1543.21	0.698313	0.159424	4.3804	1.18e-05
ENSG00000153956	CACNA2D1	429.901	0.698279	0.219114	3.19453	0.00140061
ENSG00000150893	FREM2	85.0537	0.698096	0.214085	3.44395	0.00057328
ENSG00000167065	DUSP18	2294.46	0.697957	0.135452	5.15272	2.57e-07
ENSG00000162949	CAPN13	268.501	0.697489	0.226385	3.13017	0.00174706
ENSG00000152689	RASGRP3	182.034	0.697152	0.22345	3.129	0.001754
ENSG00000260278	BMP2K-DT	69.2777	0.697008	0.227444	3.08611	0.00202796
ENSG00000075043	KCNQ2	110.119	0.696575	0.226925	3.08829	0.0020131
ENSG00000154153	RETREG1	573.782	0.696484	0.18543	3.7563	0.000172445
ENSG00000136541	ERMN	90.0514	0.696248	0.221609	3.2328	0.00122585
ENSG00000170160	CCDC144A	84.9636	0.695465	0.22138	3.22785	0.00124724
ENSG00000158125	XDH	1639.03	0.695314	0.194334	3.57955	0.00034419
ENSG00000232293	PAICSP7	158.848	0.695176	0.212503	3.2736	0.00106187
ENSG00000249158	PCDHA11	2017.64	0.695145	0.163483	4.25231	2.12e-05
ENSG00000154269	ENPP3	6314.18	0.69487	0.121844	5.70291	1.18e-08
ENSG00000142632	ARHGEF19	5732.32	0.69482	0.112901	6.15418	7.55e-10
ENSG00000076555	ACACB	313.569	0.694283	0.213287	3.25921	0.00111723
ENSG00000247728	ARHGAP11B-DT	384.622	0.694047	0.20777	3.34241	0.00083054
ENSG00000145687	SSBP2	526.82	0.694011	0.212464	3.27018	0.00107481
ENSG00000003137	CYP26B1	357.913	0.692666	0.223097	3.11521	0.00183812
ENSG00000241769	EOLA1-DT	589.3	0.692472	0.214254	3.23709	0.00120755
ENSG00000242242	NECTIN3-AS1	62.3547	0.692332	0.227133	3.05924	0.00221898
ENSG00000205838	TTC23L	76.8423	0.691164	0.224046	3.14504	0.00166065
ENSG00000167074	TEF	3339.2	0.68838	0.142007	4.84742	1.25e-06
ENSG00000199218	RN7SKP184	77.0502	0.688319	0.227439	3.05087	0.00228181
ENSG00000155052	CNTNAP5	952.845	0.687814	0.191242	3.59784	0.000320875
ENSG00000240808	RPL34P24	169.745	0.686757	0.213783	3.21447	0.00130688
ENSG00000234946	SDHCP3	169.009	0.686509	0.205493	3.34156	0.000833102
ENSG00000224418	STK24-AS1	261.52	0.686194	0.215999	3.1817	0.00146416
ENSG00000230561	CCDC192	249.209	0.686127	0.197489	3.47519	0.000510498
ENSG00000173068	BNC2	41.6349	0.685779	0.219086	3.22916	0.00124156
ENSG00000261121	LINC02473	166.417	0.685529	0.221953	3.09597	0.00196172
ENSG00000127412	TRPV5	648.157	0.685341	0.179042	3.82808	0.000129146
ENSG00000240137	ERICH6-AS1	83.3269	0.685241	0.226658	3.05756	0.00223147
ENSG00000176236	RPP38-DT	312.278	0.684759	0.21294	3.21927	0.00128516
ENSG00000128714	HOXD13	40.345	0.683828	0.216832	3.27377	0.00106121
ENSG00000127928	GNGT1	247.22	0.683664	0.20953	3.26567	0.00109206
ENSG00000183397	TEKTIP1	106.66	0.683073	0.223873	3.05955	0.00221672
ENSG00000138378	STAT4	92.1811	0.682906	0.221658	3.08546	0.00203241
ENSG00000170927	PKHD1	3887.74	0.682884	0.179269	3.81002	0.000138958
ENSG00000063127	SLC6A16	187.463	0.682582	0.218106	3.13427	0.00172285
ENSG00000249803	CTB-1I21.1	178.409	0.682254	0.221914	3.08157	0.00205911
ENSG00000159588	CCDC17	1061.31	0.682097	0.189028	3.60946	0.000306833
ENSG00000197043	ANXA6	1584.56	0.681503	0.1309	5.20607	1.93e-07
ENSG00000205500	MAPRE3-AS1	144.341	0.680339	0.210575	3.23192	0.00122962
ENSG00000282961	PRNCR1	2687.78	0.680238	0.158244	4.29888	1.72e-05
ENSG00000260448	LCMT1-AS1	41.4863	0.67996	0.21948	3.18826	0.00143133
ENSG00000137747	TMPRSS13	1573.88	0.679835	0.169314	4.01549	5.93e-05
ENSG00000196431	CRYBA4	56.363	0.679669	0.216959	3.25783	0.00112267
ENSG00000164683	HEY1	686.368	0.679618	0.164451	4.13273	3.58e-05
ENSG00000230224	PHB1P9	28.0479	0.679546	0.212622	3.33764	0.000844922
ENSG00000123977	DAW1	305.622	0.677953	0.221793	3.06507	0.00217622
ENSG00000225868	WDR87BP	871.382	0.677022	0.185991	3.64097	0.000271609
ENSG00000248740	LINC02428	183.933	0.676933	0.197906	3.42016	0.000625853
ENSG00000117971	CHRNB4	180.058	0.676534	0.224617	3.02217	0.00250973
ENSG00000145029	NICN1	212.762	0.676432	0.216947	3.12266	0.00179222
ENSG00000243819	RN7SL832P	89.5087	0.675816	0.227414	2.99384	0.0027549
ENSG00000198626	RYR2	5096.24	0.675188	0.171204	3.94425	8e-05
ENSG00000281912	LINC01144	294.043	0.675039	0.19838	3.40249	0.000667746
ENSG00000249464	LINC01091	5375.54	0.6748	0.173698	3.88543	0.000102147
ENSG00000069493	CLEC2D	1194.07	0.674657	0.163824	4.1181	3.82e-05
ENSG00000154144	TBRG1	12663.9	0.674313	0.130003	5.18696	2.14e-07
ENSG00000161395	PGAP3	3573.46	0.674018	0.171093	3.93979	8.16e-05
ENSG00000091536	MYO15A	83.308	0.673974	0.227285	2.98382	0.00284678
ENSG00000196876	SCN8A	1690.66	0.673519	0.213157	3.16411	0.00155556
ENSG00000256043	CTSO	2556.77	0.67344	0.153578	4.38513	1.16e-05
ENSG00000113248	PCDHB15	1243.22	0.673157	0.128845	5.22415	1.75e-07
ENSG00000096006	CRISP3	502.184	0.672085	0.186598	4.96063	7.03e-07
ENSG00000179930	ZNF648	28.5543	0.671766	0.188713	4.36366	1.28e-05
ENSG00000114841	DNAH1	5185.38	0.670793	0.125285	5.3541	8.6e-08
ENSG00000266714	MYO15B	34012	0.670057	0.126665	5.29004	1.22e-07
ENSG00000235590	GNAS-AS1	115.189	0.669245	0.22623	2.96976	0.00298032
ENSG00000234745	HLA-B	39587	0.669024	0.135649	4.93214	8.13e-07
ENSG00000163354	DCST2	325.203	0.668943	0.212218	3.1553	0.00160335
ENSG00000186399	GOLGA8R	93.5828	0.668312	0.22492	2.98057	0.00287711
ENSG00000183921	SDR42E2	40.7433	0.667866	0.208097	3.43727	0.000587611
ENSG00000267352	SH3GL1P3	58.0781	0.667583	0.227073	2.95044	0.00317325
ENSG00000198723	SAXO5	392.764	0.666685	0.186412	3.57607	0.000348797
ENSG00000242419	PCDHGC4	132.694	0.666424	0.22278	2.99602	0.00273529
ENSG00000196335	STK31	339.208	0.666182	0.206329	3.23016	0.0012372
ENSG00000188404	SELL	165.954	0.665948	0.226114	2.98968	0.00279274
ENSG00000112297	CRYBG1	13436.2	0.664496	0.131773	5.04278	4.59e-07
ENSG00000188833	ENTPD8	85.4007	0.664183	0.225951	2.97857	0.00289598
ENSG00000175065	DSG4	82.0453	0.663248	0.226485	2.9629	0.00304752
ENSG00000179869	ABCA13	2839.63	0.66257	0.194618	3.4059	0.000659454
ENSG00000243978	RTL9	79.6831	0.662014	0.21431	3.24019	0.0011945
ENSG00000229931	ATXN1-AS1	316.782	0.661741	0.199835	3.31299	0.000923054
ENSG00000259459	LINC02568	196.655	0.661691	0.210517	3.14519	0.0016598
ENSG00000266028	SRGAP2	4104.01	0.66147	0.172582	3.83326	0.000126456
ENSG00000182508	LHFPL1	67.2473	0.661454	0.220373	3.08267	0.00205152
ENSG00000148935	GAS2	1229.28	0.660995	0.175878	3.75881	0.000170722
ENSG00000146006	LRRTM2	48.6359	0.66051	0.227445	2.91605	0.00354492
ENSG00000259129	LINC00648	49.535	0.660374	0.205084	3.49825	0.000468318
ENSG00000241230	RN7SL801P	170.777	0.66009	0.215261	3.0693	0.00214562
ENSG00000038427	VCAN	62.1978	0.659675	0.218555	3.11602	0.00183311
ENSG00000137965	IFI44	147.297	0.659291	0.227444	2.92143	0.0034843
ENSG00000230275	SERBP1P4	35.2756	0.659279	0.224031	2.98393	0.00284569
ENSG00000135697	BCO1	839.152	0.658928	0.149502	4.40725	1.05e-05
ENSG00000267123	SCAT1	54.925	0.658801	0.225372	2.9627	0.00304957
ENSG00000251363	LINC02315	526.28	0.658772	0.187002	3.52347	0.000425942
ENSG00000176945	MUC20	209.739	0.658325	0.224701	2.93837	0.0032994
ENSG00000247950	SEC24B-AS1	140.604	0.658309	0.215689	3.05511	0.00224975
ENSG00000156042	CFAP70	611.932	0.657895	0.193815	3.39563	0.000684711
ENSG00000073331	ALPK1	2805.56	0.65772	0.166336	3.95448	7.67e-05
ENSG00000222033	LINC01124	3823.81	0.657192	0.151376	4.34157	1.41e-05
ENSG00000113594	LIFR	2273.1	0.657151	0.127024	5.17337	2.3e-07
ENSG00000239653	PSMD6-AS2	938.117	0.656977	0.19583	3.35617	0.000790304
ENSG00000175356	SCUBE2	53.1351	0.656486	0.227098	2.91459	0.00356153
ENSG00000275198	LINC02960	619.534	0.656387	0.184114	3.56541	0.000363285
ENSG00000253218	KLF3P1	328.323	0.656367	0.196339	3.34398	0.000825852
ENSG00000166183	ASPG	231.067	0.65602	0.215061	3.05312	0.00226475
ENSG00000241790	ENO1P4	608.248	0.655857	0.17724	3.70039	0.000215268
ENSG00000120860	WASHC3	2247.42	0.655268	0.172685	3.795	0.000147643
ENSG00000108244	KRT23	1662.94	0.655127	0.154695	4.23495	2.29e-05
ENSG00000197943	PLCG2	113.236	0.654796	0.222991	3.00137	0.00268767
ENSG00000229419	RALGAPA1P1	1689.19	0.65455	0.160355	4.08201	4.46e-05
ENSG00000245849	RAD51-AS1	1486.58	0.654512	0.15767	4.1513	3.31e-05
ENSG00000240250	RN7SL541P	100.69	0.653866	0.220121	2.97422	0.00293733
ENSG00000243854	RN7SL67P	253.678	0.653856	0.212707	3.07741	0.00208808
ENSG00000198203	SULT1C2	2029.12	0.653817	0.196942	3.32149	0.000895397
ENSG00000113369	ARRDC3	4599.36	0.653687	0.141672	4.61415	3.95e-06
ENSG00000164794	KCNV1	25.7606	0.653303	0.194613	3.81395	0.000136763
ENSG00000234219	CDCA4P4	708.764	0.652623	0.150859	4.32569	1.52e-05
ENSG00000212694	LINC01089	2809.28	0.652404	0.149108	4.37538	1.21e-05
ENSG00000189180	ZNF33A	6323.82	0.652116	0.130043	5.01456	5.32e-07
ENSG00000233220	PRDM10-DT	71.4588	0.652114	0.22702	2.90047	0.00372607
ENSG00000173627	APOBEC4	65.2418	0.651969	0.225836	2.89361	0.00380841
ENSG00000259736	CRTC3-AS1	81.9723	0.651682	0.226092	2.89196	0.00382846
ENSG00000182022	CHST15	70.6759	0.651603	0.227058	2.89734	0.00376338
ENSG00000214837	LINC01347	706.637	0.650916	0.190531	3.41724	0.000632606
ENSG00000164675	IQUB	202.453	0.650274	0.225819	2.89099	0.00384027
ENSG00000165702	GFI1B	416.123	0.649827	0.205693	3.16089	0.00157288
ENSG00000268324	LRRC2-AS1	177.118	0.649787	0.210198	3.09238	0.0019856
ENSG00000129946	SHC2	1304.58	0.649434	0.143439	4.52756	5.97e-06
ENSG00000196132	MYT1	1109.67	0.649294	0.175717	3.69556	0.000219405
ENSG00000227502	MROCKI	653.121	0.64908	0.209874	3.09588	0.0019623
ENSG00000187686	KRT18P59	80.5999	0.648892	0.227048	2.86916	0.00411565
ENSG00000223745	CCDC18-AS1	2561.7	0.648644	0.164795	3.93635	8.27e-05
ENSG00000248383	PCDHAC1	853.926	0.648262	0.177866	3.64515	0.000267234
ENSG00000241678	RPL21P94	24.8561	0.64771	0.211444	3.19108	0.00141742
ENSG00000105419	MEIS3	56.4459	0.647542	0.195879	3.79499	0.000147648
ENSG00000227518	MIR1302-9HG	69.728	0.647299	0.227449	2.86298	0.00419677
ENSG00000276644	DACH1	1852.75	0.647022	0.210498	3.07706	0.00209052
ENSG00000227258	SMIM2-AS1	585.826	0.646642	0.183288	3.52853	0.000417882
ENSG00000130844	ZNF331	666.652	0.645996	0.190168	3.39776	0.000679412
ENSG00000139182	CLSTN3	5631.85	0.645797	0.148126	4.35989	1.3e-05
ENSG00000165556	CDX2	2523.83	0.645368	0.171399	3.76568	0.000166098
ENSG00000115165	CYTIP	341.986	0.644901	0.210454	3.06707	0.0021617
ENSG00000241418	MCRIP2P1	438.109	0.644769	0.159683	4.03706	5.41e-05
ENSG00000234678	ELF3-AS1	452.978	0.644246	0.187863	3.43011	0.000603347
ENSG00000204175	GPRIN2	205.333	0.644092	0.200475	3.21302	0.00131349
ENSG00000229474	PATL2	369.781	0.644039	0.223095	2.89518	0.00378936
ENSG00000196873	ZNG1C	7035.66	0.643371	0.156464	4.11217	3.92e-05
ENSG00000172164	SNTB1	23562.2	0.642538	0.110046	5.83883	5.26e-09
ENSG00000139793	MBNL2	7163.64	0.642266	0.136014	4.72214	2.33e-06
ENSG00000268066	FMR1-AS1	139.662	0.642186	0.225877	2.85416	0.00431503
ENSG00000112562	SMOC2	37.1766	0.641238	0.211268	3.18914	0.00142699
ENSG00000067798	NAV3	98.0384	0.640931	0.222118	2.95391	0.00313776
ENSG00000147257	GPC3	13444.5	0.640757	0.129249	4.95758	7.14e-07
ENSG00000198976	MIR429	139.609	0.640565	0.215044	2.97897	0.00289218
ENSG00000099954	CECR2	172.135	0.640501	0.211892	3.02467	0.00248906
ENSG00000182871	COL18A1	130.739	0.640326	0.215331	2.97559	0.00292428
ENSG00000078579	FGF20	441.656	0.640236	0.214801	2.98477	0.00283788
ENSG00000254245	PCDHGA3	212.146	0.639649	0.188968	3.38461	0.000712794
ENSG00000244558	KCNK15-AS1	79.7293	0.639299	0.224595	2.85237	0.00433949
ENSG00000127955	GNAI1	145.395	0.639269	0.218353	3.02904	0.00245334
ENSG00000230454	LINC03143	688.965	0.639064	0.179582	3.55877	0.00037259
ENSG00000227308	LINC02832	62.2277	0.638788	0.223047	2.91952	0.00350573
ENSG00000176933	TOB2P1	178.525	0.638242	0.217052	2.94425	0.00323736
ENSG00000166763	STRCP1	296.705	0.637598	0.219549	2.90985	0.00361603
ENSG00000137070	IL11RA	1204.26	0.637506	0.168148	3.7915	0.000149739
ENSG00000231473	RB1-DT	106.267	0.637212	0.226487	2.82525	0.0047244
ENSG00000129055	ANAPC13	2255.6	0.637032	0.192007	3.31885	0.000903904
ENSG00000198721	ECI2	323.83	0.63696	0.207228	3.07625	0.00209621
ENSG00000178115	GOLGA8Q	92.0105	0.63631	0.227186	2.82561	0.00471914
ENSG00000208036	MIR106B	61.8906	0.63604	0.226336	2.83982	0.00451384
ENSG00000185634	SHC4	46.1659	0.635803	0.221029	2.94073	0.00327443
ENSG00000215630	GUSBP9	2404.32	0.635725	0.117198	5.42422	5.82e-08
ENSG00000266964	FXYD1	23.5342	0.634961	0.211804	3.11001	0.00187083
ENSG00000244219	TMEM225B	171.866	0.634849	0.211092	3.00947	0.00261703
ENSG00000227646	STEAP2-AS1	609.53	0.633501	0.207877	3.05009	0.0022877
ENSG00000184313	MROH7	1083.66	0.633164	0.22348	2.89374	0.0038068
ENSG00000134716	CYP2J2	2924.04	0.632905	0.1552	4.07817	4.54e-05
ENSG00000224093	BCAR3-AS1	1374.58	0.632742	0.142383	4.44389	8.83e-06
ENSG00000250853	RNF138P1	151.165	0.632668	0.214101	2.95715	0.00310501
ENSG00000130720	FIBCD1	21.7649	0.632603	0.195151	3.6165	0.000298617
ENSG00000200105	RNU6-251P	60.4378	0.632501	0.227018	2.7952	0.00518676
ENSG00000250073	ESAM-AS1	115.482	0.631996	0.219473	2.88177	0.00395446
ENSG00000081138	CDH7	24.1045	0.631707	0.20792	3.19214	0.00141225
ENSG00000163449	TMEM169	25.7406	0.631671	0.208168	3.19892	0.00137945
ENSG00000167139	TBC1D21	46.3541	0.63115	0.193139	3.79807	0.000145829
ENSG00000235652	EPM2A-DT	136.539	0.630328	0.218792	2.88544	0.00390872
ENSG00000119771	KLHL29	1846.28	0.630224	0.17015	3.70433	0.000211954
ENSG00000164970	FAM219A	1595.26	0.630017	0.184358	3.41798	0.000630886
ENSG00000198237	GUSBP13	926.519	0.629986	0.154131	4.08724	4.37e-05
ENSG00000130222	GADD45G	562.579	0.629922	0.189711	3.32127	0.000896086
ENSG00000112218	GPR63	351.135	0.629646	0.205173	3.07057	0.00213654
ENSG00000143226	FCGR2A	50.3361	0.629276	0.227277	2.78709	0.0053183
ENSG00000130518	IQCN	632.094	0.629039	0.192687	3.26551	0.00109267
ENSG00000020577	SAMD4A	89.7189	0.628836	0.223935	2.81135	0.00493338
ENSG00000143167	GPA33	21031.5	0.628681	0.105839	5.93997	2.85e-09
ENSG00000110844	PRPF40B	1462.95	0.628456	0.134113	4.68585	2.79e-06
ENSG00000164588	HCN1	123.931	0.62816	0.225732	2.7931	0.00522064
ENSG00000167613	LAIR1	19.8558	0.6274	0.174896	5.24182	1.59e-07
ENSG00000267254	ZNF790-AS1	34.3245	0.627171	0.214303	3.0314	0.00243424
ENSG00000166446	CDYL2	43.7262	0.627075	0.216066	3.00269	0.00267607
ENSG00000244486	SCARF2	255.919	0.626756	0.219445	2.86013	0.00423471
ENSG00000250896	RNPS1P1	295.048	0.626716	0.186767	3.35538	0.000792548
ENSG00000246863	GPR176-DT	95.8142	0.625854	0.223458	2.80394	0.00504822
ENSG00000271614	ATP2B1-AS1	264.063	0.625158	0.212638	2.94266	0.00325401
ENSG00000145362	ANK2	352.077	0.624673	0.182245	4.77957	1.76e-06
ENSG00000154556	SORBS2	584.351	0.624211	0.161281	3.87021	0.000108742
ENSG00000150672	DLG2	564.797	0.624102	0.177683	3.51279	0.000443431
ENSG00000254838	GVINP1	824.151	0.624021	0.147458	4.23161	2.32e-05
ENSG00000227953	LINC01341	687.514	0.623872	0.179203	3.48176	0.000498121
ENSG00000119699	TGFB3	765.166	0.623799	0.151403	4.11991	3.79e-05
ENSG00000173567	ADGRF3	266.362	0.623744	0.188741	3.30435	0.000951953
ENSG00000129521	EGLN3	5050.48	0.62366	0.11464	5.44009	5.33e-08
ENSG00000189136	UBE2Q2P1	833.088	0.623403	0.182416	3.41808	0.000630645
ENSG00000151914	DST	15841.6	0.623108	0.181209	3.43927	0.000583288
ENSG00000267325	LINC01415	37.6765	0.622826	0.218923	2.91566	0.00354938
ENSG00000146666	LINC00525	241.631	0.622518	0.221139	2.81941	0.00481114
ENSG00000236751	LINC01186	38.6954	0.622384	0.212524	3.04772	0.00230586
ENSG00000249510	RPL6P23	103.965	0.622364	0.224851	2.77549	0.00551184
ENSG00000076067	RBMS2	4915.47	0.622126	0.224906	2.8134	0.00490201
ENSG00000074219	TEAD2	2437.15	0.621732	0.139783	4.44787	8.67e-06
ENSG00000109205	ODAM	1242.33	0.621645	0.210097	2.96172	0.00305921
ENSG00000233296	TMEM18-DT	51.0188	0.621389	0.226944	2.75525	0.00586475
ENSG00000265972	TXNIP	20110.8	0.621244	0.130341	4.76633	1.88e-06
ENSG00000185339	TCN2	1324.56	0.621093	0.139918	4.43878	9.05e-06
ENSG00000185477	GPRIN3	208.081	0.620779	0.221847	2.86462	0.00417506
ENSG00000241965	RPS2P25	263.787	0.620765	0.204765	3.03349	0.00241745
ENSG00000163412	EIF4E3	1368.86	0.620718	0.159376	3.89474	9.83e-05
ENSG00000091513	TF	36.0454	0.62066	0.222855	2.82142	0.00478109
ENSG00000115616	SLC9A2	8002.39	0.620474	0.122095	5.08187	3.74e-07
ENSG00000144837	PLA1A	474.471	0.620096	0.221141	2.81017	0.00495159
ENSG00000130023	ERMARD	2792.35	0.619595	0.138962	4.45872	8.25e-06
ENSG00000201944	SNORA72	79.8292	0.619418	0.227186	2.73752	0.00619044
ENSG00000116731	PRDM2	5120.65	0.619402	0.215495	2.99696	0.00272687
ENSG00000138468	SENP7	3587.31	0.619341	0.138148	4.48321	7.35e-06
ENSG00000138459	SLC35A5	2656.55	0.619236	0.159918	3.87237	0.000107782
ENSG00000272727	LINC02266	152.8	0.61859	0.223872	2.76984	0.00560841
ENSG00000229715	EEF1DP3	398.564	0.618324	0.183126	4.56236	5.06e-06
ENSG00000223776	LGALS8-AS1	104.347	0.618221	0.224181	2.76304	0.00572665
ENSG00000064270	ATP2C2	22423	0.618043	0.118234	5.2273	1.72e-07
ENSG00000229473	RGS17P1	369.528	0.617778	0.17456	3.53883	0.000401898
ENSG00000130234	ACE2	159.857	0.617694	0.222613	2.78107	0.00541794
ENSG00000259802	MARCHF6-DT	174.493	0.617309	0.213461	2.89429	0.00380019
ENSG00000226056	MTND4P32	150.154	0.617279	0.220253	2.80563	0.00502178
ENSG00000234886	MTND5P26	247.845	0.617268	0.21265	2.90447	0.00367873
ENSG00000257893	LINC02404	114.129	0.617065	0.225972	2.76743	0.00565007
ENSG00000148655	LRMDA	29.9797	0.615826	0.211101	3.03971	0.00236802
ENSG00000231528	FAM225A	151.853	0.61578	0.227187	2.72603	0.00641016
ENSG00000162723	SLAMF9	27.5041	0.615778	0.213091	2.98386	0.0028464
ENSG00000114455	HHLA2	126.945	0.615542	0.227059	2.73735	0.0061936
ENSG00000113494	PRLR	2274.27	0.615169	0.179195	3.43356	0.000595703
ENSG00000114026	OGG1	3147.52	0.61504	0.180345	3.41089	0.000647503
ENSG00000106829	TLE4	3264.13	0.614811	0.172418	3.56626	0.000362106
ENSG00000058085	LAMC2	18820.6	0.614252	0.124921	4.91716	8.78e-07
ENSG00000150873	CIMIP5	144.727	0.613359	0.223917	2.74636	0.006026
ENSG00000259358	DEPDC1P1	59.654	0.61298	0.220896	2.83682	0.00455649
ENSG00000272562	H3-3A-DT	126.86	0.612264	0.225514	2.72376	0.00645434
ENSG00000101017	CD40	1140.69	0.611796	0.177143	3.454	0.000552342
ENSG00000228960	OR2A9P	925.297	0.611577	0.216312	2.83096	0.00464088
ENSG00000141404	GNAL	38.5722	0.61149	0.212144	3.00395	0.00266497
ENSG00000110318	CEP126	2523.79	0.611476	0.143479	4.26185	2.03e-05
ENSG00000224185	SNX18P9	121.841	0.610988	0.217321	2.8131	0.00490657
ENSG00000202566	MIR421	168.394	0.610613	0.205055	2.97825	0.00289902
ENSG00000279873	LINC01126	1544	0.610533	0.176473	3.45995	0.000540271
ENSG00000248810	LINC02432	1769.18	0.609646	0.142493	4.27835	1.88e-05
ENSG00000214745	GOT2P6	281.234	0.60926	0.187166	3.25488	0.0011344
ENSG00000273084	LINC03073	475.902	0.608912	0.173489	3.50994	0.000448203
ENSG00000169372	CRADD	807.948	0.608553	0.166413	3.65702	0.000255164
ENSG00000125730	C3	232.595	0.608548	0.213111	2.85729	0.00427276
ENSG00000267040	ATP8B1-AS1	229.788	0.6081	0.19973	3.04528	0.00232464
ENSG00000101695	RNF125	2657.2	0.607928	0.163885	3.70969	0.000207517
ENSG00000146350	TBC1D32	3208.93	0.607921	0.136102	4.46665	7.95e-06
ENSG00000250266	LINC01612	106.947	0.607756	0.225845	2.72315	0.00646635
ENSG00000170017	ALCAM	26034.6	0.607648	0.148508	4.09183	4.28e-05
ENSG00000104324	CPQ	776.697	0.607168	0.188703	3.21844	0.0012889
ENSG00000243236	GSTA9P	33.8393	0.607056	0.204891	3.1573	0.00159239
ENSG00000276116	FUT8-AS1	828.743	0.607	0.193535	3.1374	0.00170455
ENSG00000121270	ABCC11	525.879	0.606873	0.160894	3.77158	0.000162215
ENSG00000232882	PHKA1P1	207.112	0.606629	0.203838	2.97694	0.00291143
ENSG00000234469	CLDN34	82.6688	0.6066	0.226917	2.68078	0.00734507
ENSG00000215441	CTAGE12P	44.5494	0.60659	0.223902	2.74817	0.00599289
ENSG00000261189	DSP-AS1	108.886	0.606424	0.216155	2.80682	0.00500328
ENSG00000228624	HDAC2-AS2	583.499	0.605678	0.18318	3.30674	0.000943869
ENSG00000018189	RUFY3	4117.15	0.605076	0.113757	5.31898	1.04e-07
ENSG00000162645	GBP2	1162.55	0.605017	0.203011	2.98186	0.002865
ENSG00000265683	SYPL1P2	140.923	0.604767	0.217392	2.78435	0.00536354
ENSG00000088881	EBF4	40.0437	0.604373	0.196132	3.4395	0.000582792
ENSG00000084636	COL16A1	967.731	0.604334	0.189242	3.19426	0.0014019
ENSG00000196834	POTEI	474.962	0.604288	0.19926	3.03409	0.00241265
ENSG00000110799	VWF	81.9728	0.603929	0.223504	2.74674	0.00601899
ENSG00000054392	HHAT	3491.83	0.603865	0.126933	4.75735	1.96e-06
ENSG00000132334	PTPRE	6344.87	0.603393	0.105425	5.72335	1.04e-08
ENSG00000143217	NECTIN4	851.064	0.60321	0.163007	3.70028	0.000215365
ENSG00000179057	IGSF22	40.8078	0.602731	0.199146	3.31816	0.00090613
ENSG00000271943	TPM4P2	55.338	0.602417	0.22298	2.74393	0.00607077
ENSG00000248283	CCNL2P1	195.277	0.602375	0.2057	2.92837	0.00340749
ENSG00000115423	DNAH6	10070.7	0.602332	0.149229	4.03641	5.43e-05
ENSG00000118526	TCF21	337.083	0.601991	0.203282	2.96292	0.00304741
ENSG00000259877	ZNF778-DT	604.29	0.601935	0.187047	3.21847	0.00128874
ENSG00000244625	MIATNB	690.454	0.6014	0.16682	3.60513	0.000311997
ENSG00000231292	IGKV1OR2-108	84.4597	0.601187	0.225744	2.67044	0.00757527
ENSG00000154065	ANKRD29	731.028	0.601047	0.202694	2.96704	0.0030068
ENSG00000166311	SMPD1	474.498	0.600909	0.214529	2.80418	0.0050444
ENSG00000135472	FAIM2	436.092	0.600888	0.19162	3.13621	0.00171148
ENSG00000205209	SCGB2B2	1725.84	0.600818	0.157266	3.82047	0.000133197
ENSG00000117318	ID3	966.755	0.600444	0.192222	3.12471	0.00177981
ENSG00000264357	MIR4648	166.201	0.600022	0.207775	2.88799	0.0038771
ENSG00000115252	PDE1A	60.9013	0.599791	0.225592	2.69055	0.00713354
ENSG00000177042	TMEM80	6840.07	0.599641	0.106161	5.64834	1.62e-08
ENSG00000236268	LINC01361	94.5924	0.598508	0.226928	2.64897	0.00807364
ENSG00000224687	RASAL2-AS1	540.321	0.598467	0.173921	3.44051	0.000580621
ENSG00000179761	PIPOX	174.195	0.598273	0.227362	2.64757	0.00810718
ENSG00000223756	TSSC2	45.7177	0.598272	0.210382	2.97629	0.00291756
ENSG00000230042	AK3P3	312.759	0.597912	0.186216	3.21083	0.00132354
ENSG00000226516	FAM138B	39.8479	0.597551	0.213607	2.89943	0.00373841
ENSG00000250472	TRIM36-IT1	31.5005	0.597193	0.202722	3.15001	0.00163267
ENSG00000166682	TMPRSS5	219.697	0.596989	0.192208	3.10564	0.0018987
ENSG00000167779	IGFBP6	337.57	0.596761	0.198028	3.01438	0.00257507
ENSG00000245059	C16orf46-DT	40.1344	0.595652	0.22432	2.68317	0.00729275
ENSG00000229404	LINC00858	1891.98	0.595489	0.144264	4.12775	3.66e-05
ENSG00000243926	TIPARP-AS1	99.3147	0.594645	0.219846	2.7076	0.00677725
ENSG00000258102	MAP1LC3B2	133.039	0.594522	0.227411	2.62994	0.00853997
ENSG00000255240	GLYATL1-AS1	354.395	0.594256	0.21081	2.8208	0.00479045
ENSG00000206503	HLA-A	34961.1	0.593585	0.161393	3.67813	0.000234953
ENSG00000172137	CALB2	30.0403	0.593572	0.209301	2.965	0.00302681
ENSG00000253559	OSGEPL1-AS1	43.7907	0.593287	0.223911	2.68215	0.00731502
ENSG00000149591	TAGLN	396.035	0.592859	0.179802	3.29718	0.000976594
ENSG00000265093	RN7SL246P	86.1355	0.592506	0.220396	2.6905	0.00713453
ENSG00000273297	LINC03060	579.33	0.592193	0.212844	2.78504	0.0053521
ENSG00000136193	SCRN1	132.656	0.591327	0.225094	2.66309	0.00774268
ENSG00000257242	LINC01619	500.528	0.591047	0.170865	3.45888	0.000542425
ENSG00000236444	UBE2L5	40.1829	0.590978	0.223232	2.68387	0.00727752
ENSG00000132357	CARD6	527.957	0.590859	0.195134	3.02889	0.00245456
ENSG00000226690	C7orf78	155.445	0.590317	0.224468	2.63667	0.00837244
ENSG00000151014	NOCT	660.965	-0.590386	0.187898	-3.14139	0.00168148
ENSG00000229644	NAMPTP1	706.774	-0.590487	0.152615	-3.86796	0.000109751
ENSG00000155368	DBI	2886.81	-0.590496	0.125461	-4.70629	2.52e-06
ENSG00000090273	NUDC	9741.42	-0.591873	0.166192	-3.56154	0.000368686
ENSG00000249948	GBA3	141.285	-0.592099	0.220006	-2.76404	0.00570901
ENSG00000126602	TRAP1	21228	-0.592328	0.144235	-4.10674	4.01e-05
ENSG00000073905	VDAC1P1	406.504	-0.592545	0.204627	-2.89505	0.00379094
ENSG00000182327	GLTPD2	306.699	-0.593178	0.200014	-2.96656	0.0030115
ENSG00000184988	TMEM106A	1552.23	-0.593691	0.128087	-4.63449	3.58e-06
ENSG00000136628	EPRS1	20925.9	-0.593773	0.139591	-4.25368	2.1e-05
ENSG00000184260	H2AC20	18793.5	-0.594142	0.140192	-4.23808	2.25e-05
ENSG00000140297	GCNT3	3922.14	-0.594607	0.138398	-4.29622	1.74e-05
ENSG00000151689	INPP1	3306.82	-0.59482	0.138034	-4.30913	1.64e-05
ENSG00000105085	MED26	2333.08	-0.59502	0.172576	-3.44775	0.000565287
ENSG00000103064	SLC7A6	9039.6	-0.59513	0.155739	-3.8214	0.000132694
ENSG00000115241	PPM1G	29670.7	-0.596381	0.135736	-4.39372	1.11e-05
ENSG00000138778	CENPE	5933.67	-0.596509	0.150993	-3.95052	7.8e-05
ENSG00000088256	GNA11	9833.95	-0.59681	0.173865	-3.43298	0.000596992
ENSG00000183864	TOB2	10663	-0.596999	0.164345	-3.63278	0.000280386
ENSG00000142657	PGD	24165.7	-0.597286	0.134881	-4.42827	9.5e-06
ENSG00000101190	TCFL5	2875.46	-0.597446	0.143206	-4.17168	3.02e-05
ENSG00000283390	PET100P1	166.559	-0.597564	0.20726	-2.88086	0.00396597
ENSG00000126453	BCL2L12	2955.26	-0.598238	0.165793	-3.60829	0.000308222
ENSG00000086696	HSD17B2	7706.19	-0.598504	0.120293	-4.97527	6.52e-07
ENSG00000134193	REG4	33620.1	-0.598539	0.152991	-3.91237	9.14e-05
ENSG00000244490	RWDD4P1	100.541	-0.598637	0.22074	-2.71319	0.00666397
ENSG00000054277	OPN3	1060.14	-0.599503	0.185218	-3.23665	0.00120941
ENSG00000148426	PROSER2	1503.5	-0.600104	0.118093	-5.081	3.75e-07
ENSG00000233493	TMEM238	989.178	-0.600509	0.197222	-3.43057	0.000602317
ENSG00000172831	CES2	15251.1	-0.600788	0.126956	-4.73224	2.22e-06
ENSG00000185386	MAPK11	1100.58	-0.601607	0.178868	-3.36362	0.000769283
ENSG00000263718	SEPTIN9-DT	81.7481	-0.601965	0.227393	-2.65645	0.00789684
ENSG00000176170	SPHK1	3000.35	-0.601985	0.118387	-5.0845	3.69e-07
ENSG00000174744	BRMS1	2099.06	-0.602451	0.139614	-4.31485	1.6e-05
ENSG00000185803	SLC52A2	2884.34	-0.602588	0.155886	-3.86534	0.000110935
ENSG00000278535	DHRS11	1721.58	-0.60288	0.170027	-3.54547	0.000391908
ENSG00000176022	B3GALT6	5494.07	-0.603055	0.132423	-4.55384	5.27e-06
ENSG00000163170	BOLA3	1591.45	-0.60309	0.171174	-3.52318	0.000426409
ENSG00000104524	PYCR3	1088.64	-0.603113	0.162652	-3.70737	0.000209423
ENSG00000138744	NAAA	1884.07	-0.604479	0.149299	-4.04868	5.15e-05
ENSG00000096384	HSP90AB1	222533	-0.604572	0.12563	-4.81238	1.49e-06
ENSG00000200087	SNORA73B	2718.59	-0.60474	0.121264	-4.98658	6.15e-07
ENSG00000125733	TRIP10	6435.24	-0.604933	0.155086	-3.90065	9.59e-05
ENSG00000173846	PLK3	1376.74	-0.605694	0.173055	-3.49965	0.000465871
ENSG00000115758	ODC1	14461.9	-0.605828	0.159875	-3.78954	0.000150929
ENSG00000189159	JPT1	6336.39	-0.605856	0.185331	-3.26973	0.00107651
ENSG00000267858	MZF1-AS1	1508.89	-0.606102	0.142643	-4.24856	2.15e-05
ENSG00000210100	MT-TI	353.511	-0.606394	0.188666	-3.21213	0.00131753
ENSG00000197498	RPF2	2612.78	-0.606761	0.177694	-3.41474	0.000638437
ENSG00000180596	H2BC4	27155.9	-0.606932	0.148704	-4.08158	4.47e-05
ENSG00000173145	NOC3L	5495.76	-0.607649	0.160762	-3.77984	0.000156926
ENSG00000183856	IQGAP3	15294.9	-0.607902	0.147077	-4.13326	3.58e-05
ENSG00000103254	ANTKMT	4430.16	-0.608035	0.133363	-4.55903	5.14e-06
ENSG00000107130	NCS1	1702.55	-0.608446	0.158258	-3.84416	0.000120967
ENSG00000162068	NTN3	140.998	-0.608491	0.224517	-2.7158	0.00661153
ENSG00000104043	ATP8B4	229.5	-0.608494	0.201701	-3.01701	0.00255284
ENSG00000223496	EXOSC6	15281.3	-0.608777	0.127643	-4.76933	1.85e-06
ENSG00000271714	FAM169A-AS1	73.6734	-0.609316	0.22685	-2.6937	0.00706641
ENSG00000135423	GLS2	4371.39	-0.609334	0.143922	-4.23362	2.3e-05
ENSG00000117395	EBNA1BP2	3340.75	-0.609902	0.147843	-4.1251	3.71e-05
ENSG00000164346	NSA2	7316.76	-0.610009	0.116014	-5.25795	1.46e-07
ENSG00000233859	ADH5P4	64.2594	-0.610332	0.227186	-2.69125	0.00711838
ENSG00000100219	XBP1	6913.41	-0.610648	0.124345	-4.91083	9.07e-07
ENSG00000205795	CYS1	34.8488	-0.611057	0.217784	-2.87293	0.00406685
ENSG00000220793	RPL21P119	522.167	-0.611476	0.161736	-3.77898	0.000157472
ENSG00000167114	SLC27A4	2388.18	-0.612112	0.18941	-3.23215	0.00122863
ENSG00000187634	SAMD11	145.03	-0.612244	0.224698	-2.72738	0.00638386
ENSG00000184659	FOXD4L4	88.4876	-0.613256	0.227102	-2.72449	0.00644012
ENSG00000012048	BRCA1	4002.81	-0.613576	0.157246	-3.90192	9.54e-05
ENSG00000165804	ZNF219	20356.1	-0.614178	0.146937	-4.17995	2.92e-05
ENSG00000134463	ECHDC3	153.141	-0.614497	0.227034	-2.7201	0.00652623
ENSG00000116251	RPL22	27100.3	-0.614545	0.103701	-5.9261	3.1e-09
ENSG00000240583	AQP1	6363.15	-0.615119	0.20713	-2.97182	0.00296036
ENSG00000115944	COX7A2L	7480.27	-0.615622	0.197095	-3.12472	0.00177973
ENSG00000204052	LRRC73	154.811	-0.615737	0.216175	-2.8483	0.00439539
ENSG00000275215	RNA5-8SN3	1270.3	-0.615892	0.187118	-3.2918	0.000995501
ENSG00000115756	HPCAL1	2969.83	-0.615983	0.13903	-4.43048	9.4e-06
ENSG00000161013	MGAT4B	15125	-0.61605	0.107947	-5.70689	1.15e-08
ENSG00000276045	ORAI1	2226.69	-0.61616	0.148132	-4.15914	3.19e-05
ENSG00000171962	DRC3	327.314	-0.616332	0.218205	-2.827	0.00469866
ENSG00000115541	HSPE1	2539.18	-0.616966	0.178299	-3.46053	0.000539118
ENSG00000234494	SP2-AS1	790.446	-0.617403	0.201075	-3.07079	0.00213496
ENSG00000173264	GPR137	1604.69	-0.619822	0.163077	-3.80033	0.000144505
ENSG00000179218	CALR	61454	-0.620303	0.154244	-4.02174	5.78e-05
ENSG00000183684	ALYREF	7724.03	-0.620531	0.156502	-3.96504	7.34e-05
ENSG00000168404	MLKL	2555.81	-0.620835	0.144841	-4.28602	1.82e-05
ENSG00000184983	NDUFA6	1488.83	-0.621023	0.153616	-4.04239	5.29e-05
ENSG00000168078	PBK	3511.69	-0.621502	0.175157	-3.54841	0.000387562
ENSG00000158406	H4C8	18309	-0.621789	0.160789	-3.86731	0.000110043
ENSG00000171612	SLC25A33	1923.31	-0.622229	0.163497	-3.80546	0.000141539
ENSG00000164362	TERT	671.122	-0.622577	0.185066	-3.36326	0.000770289
ENSG00000117308	GALE	3594.83	-0.623209	0.158513	-3.93151	8.44e-05
ENSG00000129255	MPDU1	2882.49	-0.623234	0.129748	-4.80316	1.56e-06
ENSG00000130202	NECTIN2	10721.6	-0.623322	0.103523	-6.021	1.73e-09
ENSG00000025708	TYMP	800.21	-0.623359	0.18272	-3.41179	0.000645388
ENSG00000142089	IFITM3	5370.48	-0.623548	0.152084	-4.09995	4.13e-05
ENSG00000173915	ATP5MK	3496.67	-0.624196	0.144067	-4.33249	1.47e-05
ENSG00000180198	RCC1	12940.1	-0.62425	0.17127	-3.64521	0.000267176
ENSG00000256940	PPP1R14B-AS1	115.383	-0.624289	0.223732	-2.79209	0.00523689
ENSG00000163528	CHCHD4	1087.73	-0.624337	0.164492	-3.79481	0.000147755
ENSG00000087088	BAX	10713	-0.625671	0.146761	-4.26323	2.01e-05
ENSG00000280634	THRIL	178.438	-0.625871	0.215968	-2.89821	0.00375296
ENSG00000124762	CDKN1A	5915.07	-0.625954	0.184235	-3.39819	0.000678342
ENSG00000134070	IRAK2	503.259	-0.627055	0.18139	-3.4556	0.000549071
ENSG00000253797	UTP14C	3617.53	-0.627466	0.167014	-3.75706	0.000171921
ENSG00000090470	PDCD7	4927.77	-0.628129	0.11422	-5.49908	3.82e-08
ENSG00000261455	LINC01003	773.167	-0.628278	0.139402	-4.50589	6.61e-06
ENSG00000108106	UBE2S	8205.44	-0.628388	0.14916	-4.21286	2.52e-05
ENSG00000130513	GDF15	4436.26	-0.628694	0.227422	-2.78503	0.00535232
ENSG00000262814	MRPL12	7301.95	-0.628819	0.163776	-3.83961	0.000123228
ENSG00000184992	BRI3BP	19864.2	-0.628891	0.153618	-4.09399	4.24e-05
ENSG00000270714	MICOS10P2	27.8355	-0.629056	0.218394	-2.94773	0.0032012
ENSG00000165097	KDM1B	3108.86	-0.629138	0.140861	-4.46624	7.96e-06
ENSG00000176058	TPRN	3565.32	-0.629887	0.177487	-3.54912	0.000386524
ENSG00000181026	AEN	12250	-0.630269	0.189682	-3.32366	0.00088846
ENSG00000267598	IER2-AS1	489.841	-0.630337	0.188909	-3.33543	0.000851668
ENSG00000218891	ZNF579	4080.2	-0.630572	0.13594	-4.63855	3.51e-06
ENSG00000155380	SLC16A1	56810.3	-0.630614	0.109395	-5.76456	8.19e-09
ENSG00000111641	NOP2	5259.38	-0.631883	0.180648	-3.49827	0.000468284
ENSG00000262188	LINC01978	898.106	-0.632216	0.194162	-3.25608	0.00112964
ENSG00000224902	GAGE12H	635.425	-0.632228	0.172114	-3.67194	0.000240714
ENSG00000131620	ANO1	25592.1	-0.632231	0.134059	-4.71608	2.4e-06
ENSG00000275379	H3C11	4484.84	-0.632528	0.150137	-4.21294	2.52e-05
ENSG00000160200	CBS	49.5718	-0.632798	0.222485	-2.8902	0.00385002
ENSG00000171161	ZNF672	2009.2	-0.632824	0.214698	-3.08724	0.00202028
ENSG00000165732	DDX21	24094.5	-0.633239	0.154273	-4.10482	4.05e-05
ENSG00000075240	GRAMD4	5626.64	-0.634947	0.143122	-4.43628	9.15e-06
ENSG00000127554	GFER	4135.28	-0.634963	0.111188	-5.71038	1.13e-08
ENSG00000170606	HSPA4	13698.7	-0.635803	0.149452	-4.2543	2.1e-05
ENSG00000100292	HMOX1	1077.08	-0.636399	0.167261	-3.80405	0.000142348
ENSG00000105185	PDCD5	6830.19	-0.636574	0.133894	-4.75418	1.99e-06
ENSG00000006327	TNFRSF12A	3537.31	-0.636888	0.170108	-3.74416	0.000180995
ENSG00000117399	CDC20	3770.11	-0.636908	0.173299	-3.67533	0.000237542
ENSG00000188859	FAM78B	697.004	-0.637455	0.164811	-3.86687	0.000110241
ENSG00000220749	RPL21P28	186.085	-0.638	0.211201	-3.01915	0.00253488
ENSG00000231822	SMC3P1	52.4418	-0.6382	0.22233	-2.92782	0.0034135
ENSG00000140406	TLNRD1	8398	-0.638412	0.103398	-6.17419	6.65e-10
ENSG00000167969	ECI1	4587.45	-0.63853	0.139321	-4.58299	4.58e-06
ENSG00000166823	MESP1	209.37	-0.638888	0.198966	-3.21002	0.00132727
ENSG00000163950	SLBP	8135.34	-0.639036	0.150057	-4.25863	2.06e-05
ENSG00000186193	SAPCD2	12653	-0.63904	0.180492	-3.54112	0.000398425
ENSG00000230202	RPL29P4	1654.42	-0.639243	0.133762	-4.77828	1.77e-06
ENSG00000091527	CDV3	11224.7	-0.639643	0.137172	-4.66305	3.12e-06
ENSG00000265688	MILIP	686.012	-0.640047	0.197501	-3.24041	0.00119356
ENSG00000182600	SNORC	2066.47	-0.640208	0.163852	-3.90715	9.34e-05
ENSG00000178821	TMEM52	55.3414	-0.640411	0.224844	-2.87789	0.00400351
ENSG00000229638	RPL4P4	858.049	-0.640706	0.156585	-4.09145	4.29e-05
ENSG00000213178	RPL22P1	2594.35	-0.640919	0.120197	-5.33175	9.73e-08
ENSG00000196205	EEF1A1P5	47719	-0.641366	0.106518	-6.02119	1.73e-09
ENSG00000076864	RAP1GAP	7258.27	-0.642144	0.113225	-5.67123	1.42e-08
ENSG00000149782	PLCB3	14587.4	-0.64238	0.150377	-4.27187	1.94e-05
ENSG00000140284	SLC27A2	4315.59	-0.642561	0.138423	-4.64182	3.45e-06
ENSG00000167085	PHB1	15897.4	-0.642801	0.120497	-5.33455	9.58e-08
ENSG00000214706	IFRD2	3328.9	-0.643167	0.166675	-3.8588	0.000113946
ENSG00000186010	NDUFA13	3870.51	-0.644013	0.19357	-3.32799	0.000874739
ENSG00000168268	NT5DC2	4517.33	-0.644082	0.166399	-3.87078	0.000108489
ENSG00000215269	GAGE12G	5678.95	-0.644185	0.139404	-4.62087	3.82e-06
ENSG00000134057	CCNB1	6196.74	-0.644904	0.168259	-3.83297	0.000126604
ENSG00000241945	PWP2	1197.93	-0.646341	0.203021	-3.18466	0.00144922
ENSG00000134504	KCTD1	1966.91	-0.646574	0.149601	-4.32179	1.55e-05
ENSG00000057608	GDI2	26279.5	-0.64686	0.136274	-4.74682	2.07e-06
ENSG00000177106	EPS8L2	5724.05	-0.64761	0.144801	-4.47232	7.74e-06
ENSG00000169710	FASN	46800.1	-0.647625	0.194207	-3.33603	0.000849844
ENSG00000124635	H2BC11	11068.9	-0.647944	0.16388	-3.95399	7.69e-05
ENSG00000253954	HMGN1P38	230.931	-0.648743	0.21741	-2.98433	0.002842
ENSG00000109089	CDR2L	9882.07	-0.650639	0.150819	-4.31408	1.6e-05
ENSG00000256771	ZNF253	1957.31	-0.650942	0.197418	-3.29848	0.000972086
ENSG00000188191	PRKAR1B	12478.5	-0.65148	0.170601	-3.81909	0.000133945
ENSG00000152518	ZFP36L2	77224.3	-0.651586	0.127757	-5.10023	3.39e-07
ENSG00000136810	TXN	22365	-0.651759	0.141673	-4.6005	4.21e-06
ENSG00000182199	SHMT2	12294.6	-0.653249	0.149976	-4.35576	1.33e-05
ENSG00000141753	IGFBP4	5587.25	-0.653374	0.137257	-4.76008	1.94e-06
ENSG00000013306	SLC25A39	8051.39	-0.653525	0.164388	-3.97567	7.02e-05
ENSG00000176383	B3GNT4	344.751	-0.653569	0.218228	-2.99709	0.00272574
ENSG00000099804	CDC34	3083.6	-0.653617	0.14298	-4.57126	4.85e-06
ENSG00000213123	DYNLT2B	550.983	-0.655066	0.201985	-3.24293	0.00118308
ENSG00000105464	GRIN2D	2845.63	-0.655322	0.146228	-4.4814	7.42e-06
ENSG00000105281	SLC1A5	24799.2	-0.655412	0.187721	-3.49238	0.000478745
ENSG00000179023	KLHDC7A	114.577	-0.65554	0.22601	-2.90564	0.00366507
ENSG00000164877	MICALL2	1428.87	-0.656534	0.163701	-4.00992	6.07e-05
ENSG00000065150	IPO5	49304.4	-0.656641	0.148828	-4.41222	1.02e-05
ENSG00000103707	MTFMT	1943.89	-0.657965	0.16439	-4.00219	6.28e-05
ENSG00000124205	EDN3	168.217	-0.657994	0.227429	-2.91726	0.00353119
ENSG00000228594	FNDC10	3747.16	-0.658941	0.176117	-3.74169	0.000182788
ENSG00000261236	BOP1	5455.68	-0.65977	0.186352	-3.54118	0.000398339
ENSG00000185043	CIB1	3888.78	-0.660199	0.172012	-3.83827	0.000123906
ENSG00000135517	MIP	52.2986	-0.660254	0.227307	-2.91435	0.00356425
ENSG00000111845	PAK1IP1	2120.58	-0.660339	0.161418	-4.09056	4.3e-05
ENSG00000140319	SRP14	2404.24	-0.660364	0.199799	-3.3068	0.000943679
ENSG00000167600	CYP2S1	17213.6	-0.660515	0.179345	-3.68355	0.000230008
ENSG00000213057	C1orf220	319.687	-0.660564	0.218444	-3.0288	0.00245531
ENSG00000100142	POLR2F	1628.66	-0.660862	0.14557	-4.5391	5.65e-06
ENSG00000157870	PRXL2B	3113.86	-0.661759	0.138869	-4.76506	1.89e-06
ENSG00000167136	ENDOG	1022.64	-0.662877	0.182556	-3.63069	0.000282664
ENSG00000110697	PITPNM1	4323.63	-0.66351	0.15532	-4.27182	1.94e-05
ENSG00000164403	SHROOM1	1296.73	-0.664567	0.145303	-4.57276	4.81e-06
ENSG00000028137	TNFRSF1B	4279.45	-0.665235	0.167547	-3.97052	7.17e-05
ENSG00000131650	KREMEN2	598.423	-0.665672	0.192538	-3.45806	0.000544074
ENSG00000105426	PTPRS	4467.5	-0.666224	0.134939	-4.93699	7.93e-07
ENSG00000247077	PGAM5	7316.96	-0.666935	0.175805	-3.79404	0.000148214
ENSG00000135069	PSAT1	10990.7	-0.667826	0.145929	-4.57642	4.73e-06
ENSG00000125657	TNFSF9	2848.54	-0.668829	0.174246	-3.83857	0.000123754
ENSG00000119915	ELOVL3	175.474	-0.669168	0.215138	-3.10931	0.00187528
ENSG00000142606	MMEL1	119.929	-0.669823	0.212058	-3.15821	0.00158743
ENSG00000160213	CSTB	2519.87	-0.670936	0.130181	-5.15333	2.56e-07
ENSG00000200169	RNU5D-1	181.102	-0.671012	0.208694	-3.21392	0.00130937
ENSG00000161091	MFSD12	3015.11	-0.67129	0.187981	-3.57183	0.000354491
ENSG00000228797	FAM207BP	26.3782	-0.671741	0.203121	-3.58036	0.000343125
ENSG00000128886	ELL3	544.351	-0.671801	0.167136	-4.01816	5.87e-05
ENSG00000205944	DAZ2	6538.58	-0.67257	0.150159	-4.47908	7.5e-06
ENSG00000105369	CD79A	80.0722	-0.673324	0.226226	-2.98106	0.00287253
ENSG00000261150	EPPK1	4136.97	-0.674389	0.12935	-5.21337	1.85e-07
ENSG00000135045	C9orf40	1204.7	-0.674925	0.143711	-4.6955	2.66e-06
ENSG00000082516	GEMIN5	8282.67	-0.675013	0.162253	-4.16041	3.18e-05
ENSG00000099617	EFNA2	1144.63	-0.67668	0.145674	-4.64411	3.42e-06
ENSG00000172367	NHERF4	617.397	-0.677222	0.153958	-4.39701	1.1e-05
ENSG00000167799	NUDT8	1389.61	-0.677958	0.147165	-4.6062	4.1e-06
ENSG00000198074	AKR1B10	181.98	-0.678015	0.222435	-3.05528	0.00224851
ENSG00000257704	INAFM1	1366.99	-0.678053	0.126549	-5.35711	8.46e-08
ENSG00000145220	LYAR	2384.5	-0.678054	0.183647	-3.69247	0.000222084
ENSG00000198153	ZNF849P	108.11	-0.6783	0.220338	-3.07699	0.00209099
ENSG00000100558	PLEK2	6166.08	-0.678688	0.131155	-5.17455	2.28e-07
ENSG00000075239	ACAT1	3471.68	-0.679115	0.140947	-4.81791	1.45e-06
ENSG00000210112	MT-TM	539.997	-0.679159	0.182051	-3.72889	0.000192323
ENSG00000082212	ME2	5525.52	-0.680688	0.145642	-4.67364	2.96e-06
ENSG00000069399	BCL3	2305.53	-0.680804	0.172527	-3.94609	7.94e-05
ENSG00000172965	MIR4435-2HG	993.019	-0.681641	0.153128	-4.45019	8.58e-06
ENSG00000120256	LRP11	11177	-0.681818	0.110635	-6.16267	7.15e-10
ENSG00000197956	S100A6	43016.1	-0.682909	0.170646	-4.00238	6.27e-05
ENSG00000141682	PMAIP1	3867.61	-0.683232	0.14981	-4.56046	5.1e-06
ENSG00000132613	MTSS2	18474.6	-0.683487	0.14595	-4.6831	2.83e-06
ENSG00000128342	LIF	2261.78	-0.683794	0.154451	-4.42691	9.56e-06
ENSG00000171914	TLN2	29917.6	-0.684183	0.121188	-5.64562	1.65e-08
ENSG00000130520	LSM4	4051.56	-0.684298	0.227328	-3.04474	0.0023288
ENSG00000224721	FLVCR2-AS1	38.7161	-0.684413	0.214318	-3.34728	0.000816093
ENSG00000169876	MUC17	495.57	-0.684636	0.208871	-3.27986	0.00103857
ENSG00000114942	EEF1B2	35014	-0.687086	0.137162	-5.00938	5.46e-07
ENSG00000125378	BMP4	555.406	-0.687097	0.183154	-3.75108	0.000176078
ENSG00000175820	CCDC168	119.871	-0.687344	0.221572	-3.1026	0.00191827
ENSG00000122026	RPL21	54630.4	-0.687626	0.12657	-5.43279	5.55e-08
ENSG00000224837	GCSHP5	246.142	-0.687749	0.20515	-3.35046	0.000806781
ENSG00000241468	ATP5MF	10853	-0.688094	0.133666	-5.1478	2.64e-07
ENSG00000197653	DNAH10	119.355	-0.688604	0.226517	-3.04778	0.00230538
ENSG00000184574	LPAR5	2285.13	-0.688908	0.136559	-5.04415	4.56e-07
ENSG00000175592	FOSL1	297.424	-0.68898	0.222766	-3.09873	0.0019435
ENSG00000277775	H3C7	26518.5	-0.689658	0.150177	-4.59246	4.38e-06
ENSG00000215302	WHAMMP4	325.673	-0.690034	0.191149	-3.60887	0.000307528
ENSG00000196497	IPO4	7647.03	-0.690122	0.19807	-3.48601	0.000490282
ENSG00000165689	ENTR1	4111.59	-0.690243	0.154967	-4.454	8.43e-06
ENSG00000100196	KDELR3	1820.75	-0.690561	0.119617	-5.77222	7.82e-09
ENSG00000196188	CTSE	44.7101	-0.690626	0.215794	-3.32516	0.000883672
ENSG00000065833	ME1	113.27	-0.692213	0.215101	-3.21749	0.00129316
ENSG00000124787	RPP40	643.067	-0.692931	0.176637	-3.92148	8.8e-05
ENSG00000043591	ADRB1	735.883	-0.693065	0.139366	-4.97123	6.65e-07
ENSG00000108788	MLX	4689.35	-0.693971	0.131675	-5.27024	1.36e-07
ENSG00000205777	GAGE1	2022.7	-0.69421	0.133544	-5.19762	2.02e-07
ENSG00000187514	PTMA	53423.3	-0.695907	0.146137	-4.76218	1.92e-06
ENSG00000166851	PLK1	5986.16	-0.697169	0.162639	-4.28675	1.81e-05
ENSG00000185813	PCYT2	4123.09	-0.697648	0.180345	-3.86889	0.000109333
ENSG00000198604	BAZ1A	8899.57	-0.69819	0.147747	-4.72564	2.29e-06
ENSG00000100591	AHSA1	8700.34	-0.698274	0.189092	-3.69394	0.000220803
ENSG00000156261	CCT8	15538.9	-0.698429	0.144632	-4.82909	1.37e-06
ENSG00000174307	PHLDA3	5607.34	-0.698434	0.159108	-4.38977	1.13e-05
ENSG00000168439	STIP1	10222.7	-0.699568	0.171164	-4.08755	4.36e-05
ENSG00000197061	H4C3	30545.5	-0.70059	0.150484	-4.65575	3.23e-06
ENSG00000232472	EEF1B2P3	1804.77	-0.701933	0.16382	-4.28429	1.83e-05
ENSG00000107815	TWNK	3009.82	-0.702118	0.17859	-3.93173	8.43e-05
ENSG00000205213	LGR4	11738.5	-0.70245	0.19179	-3.66408	0.000248225
ENSG00000162366	PDZK1IP1	74.418	-0.702469	0.227422	-3.10496	0.00190304
ENSG00000103260	METRN	2046.44	-0.703071	0.168868	-4.16329	3.14e-05
ENSG00000248980	SPCS3-AS1	50.8956	-0.703458	0.227388	-3.1051	0.00190217
ENSG00000181163	NPM1	97104.4	-0.703979	0.135148	-5.20904	1.9e-07
ENSG00000204839	MROH6	559.038	-0.704778	0.208916	-3.37461	0.000739195
ENSG00000264175	MIR3189	46.1876	-0.705387	0.226888	-3.13275	0.00173176
ENSG00000259933	PKD1-AS1	809.021	-0.705421	0.197964	-3.5637	0.000365665
ENSG00000123975	CKS2	2072.17	-0.705719	0.191511	-3.68579	0.000227993
ENSG00000183598	H3C13	15006.9	-0.705722	0.158336	-4.45734	8.3e-06
ENSG00000118898	PPL	5072.35	-0.70593	0.179691	-3.92913	8.53e-05
ENSG00000213300	HNRNPA3P6	299.655	-0.705998	0.227445	-3.13427	0.00172282
ENSG00000146733	PSPH	3388.14	-0.70848	0.133885	-5.2914	1.21e-07
ENSG00000165480	SKA3	1613.73	-0.710977	0.181642	-3.91422	9.07e-05
ENSG00000198435	NRARP	3127.32	-0.71155	0.133691	-5.32193	1.03e-07
ENSG00000176894	PXMP2	1973.1	-0.712221	0.163943	-4.34388	1.4e-05
ENSG00000178921	PFAS	7113.43	-0.713859	0.146185	-4.8832	1.04e-06
ENSG00000015520	NPC1L1	57.4937	-0.715369	0.214802	-3.48683	0.000488776
ENSG00000238098	ABCA17P	1226.21	-0.715579	0.194072	-3.68787	0.000226141
ENSG00000158373	H2BC5	20068.1	-0.715799	0.148332	-4.82579	1.39e-06
ENSG00000170827	CELP	115.885	-0.716522	0.222498	-3.22162	0.00127466
ENSG00000115163	CENPA	1582.67	-0.717675	0.14833	-4.8376	1.31e-06
ENSG00000004478	FKBP4	11624.8	-0.717943	0.168303	-4.26621	1.99e-05
ENSG00000103490	PYCARD	4241.33	-0.718432	0.138459	-5.18846	2.12e-07
ENSG00000234322	ST13P18	49.4019	-0.719704	0.226043	-3.21967	0.00128339
ENSG00000253187	HOXA10-AS	60.4633	-0.719892	0.222315	-3.31598	0.000913222
ENSG00000086598	TMED2	11718.7	-0.720678	0.179828	-4.00841	6.11e-05
ENSG00000134574	DDB2	9294.39	-0.721003	0.131307	-5.49086	4e-08
ENSG00000184363	PKP3	14628.5	-0.721762	0.142414	-5.06809	4.02e-07
ENSG00000237671	GAGE12C	1787.97	-0.721909	0.122382	-5.8979	3.68e-09
ENSG00000184678	H2BC21	16713.5	-0.721967	0.146515	-4.9277	8.32e-07
ENSG00000172366	MCRIP2	4674.94	-0.721993	0.145422	-4.96463	6.88e-07
ENSG00000213221	DNLZ	492.268	-0.722581	0.16294	-4.43235	9.32e-06
ENSG00000134058	CDK7	2826.82	-0.723527	0.127458	-5.67602	1.38e-08
ENSG00000239672	NME1	10506.1	-0.72357	0.162825	-4.44414	8.82e-06
ENSG00000059769	DNAJC25	1006.18	-0.724105	0.171292	-4.22653	2.37e-05
ENSG00000143570	SLC39A1	4005.04	-0.72414	0.165786	-4.36828	1.25e-05
ENSG00000170855	TRIAP1	3217.31	-0.724797	0.173146	-4.18624	2.84e-05
ENSG00000136872	ALDOB	1859.15	-0.726279	0.159161	-4.56297	5.04e-06
ENSG00000185130	H2BC13	5384.24	-0.726587	0.161125	-4.50953	6.5e-06
ENSG00000069011	PITX1	9892.25	-0.726961	0.142251	-5.1104	3.21e-07
ENSG00000213740	SERBP1P1	818.29	-0.727845	0.15515	-4.68973	2.74e-06
ENSG00000131781	FMO5	323.403	-0.727938	0.170789	-4.2594	2.05e-05
ENSG00000168653	NDUFS5	4184.49	-0.728497	0.135334	-5.38263	7.34e-08
ENSG00000164182	NDUFAF2	1512.8	-0.729991	0.143927	-5.07095	3.96e-07
ENSG00000196787	H2AC11	33800.8	-0.730481	0.147651	-4.94751	7.52e-07
ENSG00000253958	CLDN23	214.38	-0.730702	0.19925	-3.66561	0.000246748
ENSG00000197409	H3C4	18361.9	-0.730928	0.153677	-4.75647	1.97e-06
ENSG00000135535	CD164	33516.9	-0.731293	0.13429	-5.4457	5.16e-08
ENSG00000007952	NOX1	7715.2	-0.733303	0.113742	-6.44683	1.14e-10
ENSG00000173442	EHBP1L1	4344.19	-0.733723	0.141105	-5.19954	2e-07
ENSG00000137309	HMGA1	31402.6	-0.736071	0.118872	-6.19215	5.94e-10
ENSG00000204253	HNRNPCP2	490.605	-0.736124	0.17512	-4.20116	2.66e-05
ENSG00000249353	NPM1P27	1748.2	-0.736547	0.1405	-5.24137	1.59e-07
ENSG00000278588	H2BC10	14123.5	-0.7394	0.145669	-5.07597	3.86e-07
ENSG00000168061	SAC3D1	1363.11	-0.740305	0.130533	-5.6701	1.43e-08
ENSG00000080824	HSP90AA1	151594	-0.741068	0.181244	-4.08986	4.32e-05
ENSG00000131188	PRR7	2060.18	-0.743102	0.196024	-3.7929	0.000148896
ENSG00000114646	CSPG5	112.881	-0.743613	0.224011	-3.33032	0.000867455
ENSG00000179091	CYC1	6903.7	-0.745596	0.115438	-6.4586	1.06e-10
ENSG00000121316	PLBD1	5626.58	-0.746393	0.1259	-5.92815	3.06e-09
ENSG00000272711	HK2-DT	455.728	-0.74661	0.185123	-4.03112	5.55e-05
ENSG00000092758	COL9A3	266.355	-0.747681	0.207425	-3.6035	0.000313956
ENSG00000161544	CYGB	1205.81	-0.747699	0.162218	-4.60832	4.06e-06
ENSG00000120694	HSPH1	20211.7	-0.747825	0.19426	-3.85161	0.000117345
ENSG00000086061	DNAJA1	16660.6	-0.748729	0.181847	-4.1184	3.82e-05
ENSG00000167588	GPD1	667.375	-0.75001	0.186026	-4.03114	5.55e-05
ENSG00000104140	RHOV	461.829	-0.750969	0.165453	-4.53702	5.71e-06
ENSG00000101444	AHCY	47811.5	-0.753582	0.142479	-5.28923	1.23e-07
ENSG00000166130	IKBIP	1140.5	-0.75447	0.175603	-4.29578	1.74e-05
ENSG00000087086	FTL	104053	-0.754704	0.12618	-5.98124	2.21e-09
ENSG00000184897	H1-10	12644.6	-0.755376	0.157284	-4.80295	1.56e-06
ENSG00000227081	RPS27P3	3249.96	-0.755685	0.116583	-6.48129	9.09e-11
ENSG00000174574	AKIRIN1	7416.85	-0.7557	0.174471	-4.33207	1.48e-05
ENSG00000197785	ATAD3A	5444.03	-0.756266	0.183542	-4.12134	3.77e-05
ENSG00000130714	POMT1	260.378	-0.756726	0.223118	-3.3999	0.000674098
ENSG00000161513	FDXR	6226.9	-0.759828	0.15572	-4.87953	1.06e-06
ENSG00000276368	H2AC14	28011.8	-0.761313	0.154187	-4.93786	7.9e-07
ENSG00000184357	H1-5	86286.9	-0.761504	0.151921	-5.01279	5.36e-07
ENSG00000278828	H3C10	19439.2	-0.762551	0.146772	-5.19562	2.04e-07
ENSG00000007520	TSR3	4593.27	-0.762917	0.130361	-5.85201	4.86e-09
ENSG00000065054	NHERF2	612.105	-0.765469	0.157628	-4.85369	1.21e-06
ENSG00000163931	TKT	22384.6	-0.768979	0.153399	-5.0132	5.35e-07
ENSG00000077348	EXOSC5	3098.84	-0.769981	0.163499	-4.70935	2.49e-06
ENSG00000185480	PARPBP	2494.7	-0.770076	0.13044	-5.90302	3.57e-09
ENSG00000254902	ANO1-AS1	265.251	-0.770165	0.183827	-4.18498	2.85e-05
ENSG00000174502	SLC26A9	463.669	-0.772248	0.199536	-3.86972	0.000108963
ENSG00000136717	BIN1	3441.31	-0.77249	0.145603	-5.30506	1.13e-07
ENSG00000115306	SPTBN1	244169	-0.772623	0.134617	-5.73956	9.49e-09
ENSG00000132541	RIDA	816.633	-0.773298	0.145413	-5.31603	1.06e-07
ENSG00000170515	PA2G4	21378.3	-0.773678	0.167439	-4.62121	3.82e-06
ENSG00000274997	H2AC12	14064.2	-0.774514	0.149461	-5.18221	2.19e-07
ENSG00000088986	DYNLL1	5965.82	-0.777183	0.183514	-4.23609	2.27e-05
ENSG00000186792	HYAL3	171.954	-0.777433	0.201737	-3.84885	0.000118672
ENSG00000065548	ZC3H15	4708.38	-0.778257	0.1471	-5.29052	1.22e-07
ENSG00000277075	H2AC8	21984.7	-0.778476	0.140641	-5.53529	3.11e-08
ENSG00000273703	H2BC14	2368.22	-0.780561	0.167515	-4.65954	3.17e-06
ENSG00000224861	YBX1P1	350.942	-0.783607	0.179602	-4.35985	1.3e-05
ENSG00000171227	TMEM37	446.594	-0.78362	0.215647	-3.64099	0.000271589
ENSG00000214226	C17orf67	500.092	-0.785757	0.186776	-4.20633	2.6e-05
ENSG00000224411	HSP90AA2P	709.369	-0.787039	0.203977	-3.86037	0.000113214
ENSG00000205220	PSMB10	2927.02	-0.787426	0.169557	-4.64406	3.42e-06
ENSG00000184207	PGP	3023.29	-0.789864	0.145333	-5.43436	5.5e-08
ENSG00000184270	H2AC21	10168.3	-0.791522	0.149177	-5.30605	1.12e-07
ENSG00000156127	BATF	800.517	-0.791699	0.153653	-5.15063	2.6e-07
ENSG00000136048	DRAM1	2533.65	-0.792554	0.174109	-4.55244	5.3e-06
ENSG00000222724	RNU2-63P	279.134	-0.79341	0.219665	-3.6189	0.000295855
ENSG00000118707	TGIF2	4413.61	-0.793452	0.227033	-3.55769	0.000374134
ENSG00000103257	SLC7A5	23757	-0.794325	0.187676	-4.23415	2.29e-05
ENSG00000201558	RNVU1-6	56.6327	-0.796828	0.227403	-3.52149	0.000429137
ENSG00000127952	STYXL1	2001.24	-0.799272	0.147461	-5.4195	5.98e-08
ENSG00000139540	SLC39A5	1580.52	-0.803076	0.177482	-4.52457	6.05e-06
ENSG00000267270	PARD6G-AS1	158.883	-0.803259	0.22745	-3.57145	0.000355007
ENSG00000140905	GCSH	2457.39	-0.803556	0.136707	-5.87712	4.17e-09
ENSG00000198900	TOP1	22886.1	-0.805945	0.149391	-5.39509	6.85e-08
ENSG00000211591	MIR762	30.41	-0.807605	0.207421	-4.28147	1.86e-05
ENSG00000176912	TYMSOS	1364.9	-0.807875	0.159339	-5.06907	4e-07
ENSG00000197153	H3C12	99.9649	-0.808399	0.223872	-3.61932	0.000295373
ENSG00000221926	TRIM16	5137.77	-0.808759	0.184669	-4.38093	1.18e-05
ENSG00000179841	AKAP5	389.819	-0.809217	0.183099	-4.41751	9.98e-06
ENSG00000213430	HSPD1P1	529.248	-0.80966	0.206203	-3.92776	8.57e-05
ENSG00000278705	H4C2	15597	-0.809924	0.152862	-5.29866	1.17e-07
ENSG00000147912	FBXO10	975.454	-0.810982	0.182051	-4.45452	8.41e-06
ENSG00000109881	CCDC34	3284.63	-0.81216	0.119507	-6.79519	1.08e-11
ENSG00000171174	RBKS	337.285	-0.812184	0.188904	-4.29598	1.74e-05
ENSG00000273983	H3C8	29428.6	-0.812883	0.158558	-5.12717	2.94e-07
ENSG00000152455	SUV39H2	1838.88	-0.813254	0.190929	-4.26126	2.03e-05
ENSG00000130475	FCHO1	1896.12	-0.815897	0.160428	-5.08504	3.68e-07
ENSG00000214182	PTMAP5	249.727	-0.817885	0.225262	-3.65034	0.000261898
ENSG00000160113	NR2F6	7359.21	-0.819697	0.121477	-6.74751	1.5e-11
ENSG00000147813	NAPRT	6838.07	-0.820141	0.131441	-6.23941	4.39e-10
ENSG00000220842	RPL21P16	2509.12	-0.820874	0.131731	-6.23054	4.65e-10
ENSG00000250479	CHCHD10	958.054	-0.824639	0.206098	-4.00524	6.2e-05
ENSG00000224659	GAGE12J	1483.05	-0.826452	0.130079	-6.35189	2.13e-10
ENSG00000171223	JUNB	15528.8	-0.826654	0.18189	-4.54622	5.46e-06
ENSG00000174791	RIN1	2742.19	-0.828346	0.177992	-4.65464	3.25e-06
ENSG00000124575	H1-3	22882.2	-0.832628	0.134856	-6.17427	6.65e-10
ENSG00000181588	MEX3D	10641.5	-0.83294	0.141987	-5.8664	4.45e-09
ENSG00000245848	CEBPA	3252.64	-0.839284	0.144414	-5.81113	6.21e-09
ENSG00000048392	RRM2B	9924.15	-0.839932	0.150507	-5.58085	2.39e-08
ENSG00000107796	ACTA2	4192.65	-0.841828	0.139506	-6.03413	1.6e-09
ENSG00000128203	ASPHD2	489.827	-0.843238	0.19322	-4.3646	1.27e-05
ENSG00000161714	PLCD3	11148.7	-0.843548	0.153708	-5.48823	4.06e-08
ENSG00000238164	TNFRSF14-AS1	1710.98	-0.84635	0.163234	-5.18441	2.17e-07
ENSG00000142168	SOD1	16045.6	-0.847805	0.144411	-5.8709	4.33e-09
ENSG00000206417	H1-10-AS1	826.448	-0.849251	0.183141	-4.63727	3.53e-06
ENSG00000013588	GPRC5A	50025.2	-0.849451	0.137603	-6.17339	6.68e-10
ENSG00000141469	SLC14A1	5381.79	-0.850422	0.164702	-5.16389	2.42e-07
ENSG00000180549	FUT7	183.843	-0.850528	0.227386	-3.7763	0.000159173
ENSG00000162009	SSTR5	978.527	-0.857353	0.17314	-4.95037	7.41e-07
ENSG00000167617	CDC42EP5	2360.47	-0.862764	0.183048	-4.71481	2.42e-06
ENSG00000203797	DDO	183.215	-0.862818	0.216041	-3.99492	6.47e-05
ENSG00000204060	FOXO6	578.025	-0.865245	0.176583	-4.89905	9.63e-07
ENSG00000166197	NOLC1	13010.1	-0.866722	0.172496	-5.02557	5.02e-07
ENSG00000163121	NEURL3	129.622	-0.867535	0.217633	-3.98876	6.64e-05
ENSG00000274274	GAGE13	1596.02	-0.868051	0.1224	-7.09015	1.34e-12
ENSG00000196747	H2AC13	16601.7	-0.869491	0.155268	-5.60031	2.14e-08
ENSG00000213860	RPL21P75	1619.63	-0.875474	0.137366	-6.37179	1.87e-10
ENSG00000235173	HGH1	989.08	-0.876834	0.186355	-4.70521	2.54e-06
ENSG00000130600	H19	887.257	-0.877582	0.218443	-4.31525	1.59e-05
ENSG00000167693	NXN	593.563	-0.880767	0.190496	-4.62243	3.79e-06
ENSG00000161011	SQSTM1	21641.9	-0.886273	0.145123	-6.10726	1.01e-09
ENSG00000185338	SOCS1	428.92	-0.886452	0.170935	-5.18343	2.18e-07
ENSG00000167880	EVPL	26807.4	-0.887796	0.155209	-5.72049	1.06e-08
ENSG00000073060	SCARB1	5433.31	-0.888535	0.152621	-5.82183	5.82e-09
ENSG00000117877	POLR1G	2627.67	-0.889301	0.175237	-5.07527	3.87e-07
ENSG00000198535	C2CD4A	14241.2	-0.890353	0.226096	-4.05566	5e-05
ENSG00000176438	SYNE3	395.724	-0.890386	0.199952	-4.45431	8.42e-06
ENSG00000005889	ZFX	4506.71	-0.893433	0.103114	-8.66368	4.57e-18
ENSG00000146232	NFKBIE	2239.03	-0.89399	0.149816	-5.96658	2.42e-09
ENSG00000155959	VBP1	2091.88	-0.895788	0.148834	-6.0177	1.77e-09
ENSG00000178882	RFLNA	2917.23	-0.896158	0.128141	-6.99255	2.7e-12
ENSG00000170684	ZNF296	1115.89	-0.896202	0.165306	-5.41992	5.96e-08
ENSG00000228589	SPCS2P4	608.223	-0.898639	0.195213	-4.60291	4.17e-06
ENSG00000109971	HSPA8	75596.5	-0.8987	0.168328	-5.34002	9.29e-08
ENSG00000152705	CATSPER3	77.8789	-0.90735	0.227061	-4.05064	5.11e-05
ENSG00000167705	RILP	221.457	-0.907373	0.195175	-4.64364	3.42e-06
ENSG00000179271	GADD45GIP1	2052	-0.909735	0.124006	-7.33474	2.22e-13
ENSG00000134240	HMGCS2	1996.19	-0.910055	0.137018	-6.64079	3.12e-11
ENSG00000118518	RNF146	1309.98	-0.91263	0.186475	-4.89469	9.85e-07
ENSG00000163735	CXCL5	6546.8	-0.913915	0.17556	-5.20692	1.92e-07
ENSG00000167543	TP53I13	243.414	-0.923122	0.200872	-4.5938	4.35e-06
ENSG00000172216	CEBPB	8884.39	-0.925497	0.166309	-5.56584	2.61e-08
ENSG00000178531	CTXN1	1339.77	-0.927313	0.174558	-5.31194	1.08e-07
ENSG00000196866	H2AC7	11436.7	-0.928661	0.151017	-6.14964	7.77e-10
ENSG00000277224	H2BC7	13331.7	-0.929067	0.16072	-5.78125	7.41e-09
ENSG00000162783	IER5	3847.66	-0.931005	0.13044	-7.13683	9.55e-13
ENSG00000273802	H2BC8	12427.9	-0.93174	0.147755	-6.30619	2.86e-10
ENSG00000099625	CBARP	141.921	-0.932403	0.22588	-4.14839	3.35e-05
ENSG00000144381	HSPD1	47041	-0.933548	0.165173	-5.65292	1.58e-08
ENSG00000065978	YBX1	40272.4	-0.94154	0.143598	-6.5571	5.49e-11
ENSG00000275221	H2AC15	2993.54	-0.944362	0.167355	-5.64298	1.67e-08
ENSG00000119686	FLVCR2	888.578	-0.944429	0.164452	-5.7403	9.45e-09
ENSG00000276903	H2AC16	6821.33	-0.946869	0.160765	-5.89016	3.86e-09
ENSG00000143942	CHAC2	520.945	-0.947275	0.183073	-5.17102	2.33e-07
ENSG00000167165	UGT1A6	134.795	-0.950393	0.227339	-4.26572	1.99e-05
ENSG00000278233	RNA5-8SN2	720.488	-0.950404	0.173503	-5.47613	4.35e-08
ENSG00000273604	EPOP	917.919	-0.952447	0.153749	-6.19163	5.95e-10
ENSG00000116771	AGMAT	5143.46	-0.952773	0.176902	-5.38713	7.16e-08
ENSG00000167995	BEST1	226.002	-0.955829	0.227109	-4.25453	2.09e-05
ENSG00000260001	TGFBR3L	154.066	-0.96059	0.210053	-4.56588	4.97e-06
ENSG00000177427	MIEF2	428.774	-0.961549	0.226796	-4.28971	1.79e-05
ENSG00000104856	RELB	2879.77	-0.962721	0.144295	-6.67095	2.54e-11
ENSG00000262454	MIR193BHG	80.3646	-0.96826	0.223842	-4.32804	1.5e-05
ENSG00000179403	VWA1	4125.09	-0.97606	0.121719	-8.01811	1.07e-15
ENSG00000178597	PSAPL1	879.16	-0.976934	0.184557	-5.29257	1.21e-07
ENSG00000213866	YBX1P10	550.543	-0.991809	0.188703	-5.25347	1.49e-07
ENSG00000168792	ABHD15	344.439	-1.00262	0.180825	-5.53756	3.07e-08
ENSG00000237004	ZNRF2P1	423.763	-1.00318	0.218467	-4.61068	4.01e-06
ENSG00000170835	CEL	106.673	-1.00829	0.223993	-4.51101	6.45e-06
ENSG00000251322	SHANK3	1678.85	-1.01038	0.127866	-7.89947	2.8e-15
ENSG00000164690	SHH	2508.83	-1.01088	0.184548	-5.47934	4.27e-08
ENSG00000278463	H2AC4	9538.86	-1.03114	0.174547	-5.90927	3.44e-09
ENSG00000108561	C1QBP	13978.3	-1.03129	0.142346	-7.24516	4.32e-13
ENSG00000258984	UBE2F-SCLY	183.422	-1.03679	0.226486	-4.72275	2.33e-06
ENSG00000127528	KLF2	287.878	-1.04058	0.214434	-4.8599	1.17e-06
ENSG00000136881	BAAT	133.875	-1.05803	0.223734	-5.01158	5.4e-07
ENSG00000166033	HTRA1	1775.35	-1.05882	0.157415	-6.72507	1.76e-11
ENSG00000077150	NFKB2	9899.66	-1.06531	0.136915	-7.78074	7.21e-15
ENSG00000168918	INPP5D	6006.95	-1.08379	0.185798	-5.83664	5.33e-09
ENSG00000117983	MUC5B	204.783	-1.09268	0.210341	-5.19094	2.09e-07
ENSG00000026103	FAS	3218.92	-1.11189	0.140666	-7.90366	2.71e-15
ENSG00000276410	H2BC3	1418.25	-1.11423	0.167561	-6.64818	2.97e-11
ENSG00000258429	PDF	2439.23	-1.11501	0.147373	-7.56457	3.89e-14
ENSG00000076662	ICAM3	605.977	-1.14834	0.211341	-5.44539	5.17e-08
ENSG00000227195	MIR663AHG	55.4666	-1.15088	0.227287	-5.15094	2.59e-07
ENSG00000147883	CDKN2B	1483.09	-1.15727	0.17356	-6.66821	2.59e-11
ENSG00000142544	CTU1	1060.68	-1.17953	0.172964	-6.81801	9.23e-12
ENSG00000105327	BBC3	4817.07	-1.1914	0.139908	-8.51493	1.67e-17
ENSG00000236362	GAGE12F	1607.3	-1.19873	0.142596	-8.40306	4.35e-17
ENSG00000120833	SOCS2	196.208	-1.21289	0.202378	-5.97978	2.23e-09
ENSG00000261713	SSTR5-AS1	4018.85	-1.2626	0.130314	-9.68739	3.41e-22
ENSG00000224877	NDUFAF8	2576.28	-1.28503	0.131072	-9.80139	1.11e-22
ENSG00000069482	GAL	1614.98	-1.3274	0.178662	-7.4301	1.09e-13
ENSG00000124664	SPDEF	198.532	-1.39963	0.209649	-6.6659	2.63e-11
ENSG00000148702	HABP2	2284.69	-1.49212	0.168457	-8.85722	8.2e-19
ENSG00000135220	UGT2A3	3128.62	-1.50487	0.193257	-7.80025	6.18e-15
ENSG00000253831	ETV3L	43.4533	-1.50972	0.218714	-6.73227	1.67e-11
ENSG00000184709	LRRC26	716.08	-1.51763	0.19778	-7.6844	1.54e-14
ENSG00000115009	CCL20	911.722	-1.5222	0.171794	-8.85378	8.46e-19
ENSG00000276700	RNA5-8SN4	150.651	-1.54971	0.213793	-7.22171	5.13e-13
ENSG00000264346	SNORA77B	41.6961	-1.59121	0.222551	-6.41869	1.37e-10
ENSG00000177374	HIC1	131.649	-1.59803	0.215954	-7.3708	1.7e-13
ENSG00000115274	INO80B	1057.43	-1.79808	0.21899	-8.33555	7.71e-17
ENSG00000274917	RNA5-8SN5	253.733	-1.81567	0.193639	-9.32771	1.08e-20
ENSG00000278189	RNA5-8SN1	145.937	-2.11375	0.215231	-9.695	3.17e-22
ENSG00000248167	TRIM39-RPP21	159.929	-2.26791	0.226612	-8.39814	4.54e-17
ENSG00000273730	5_8S_rRNA	120.394	-2.34772	0.222727	-10.2632	1.03e-24
ENSG00000176020	AMIGO3	324.782	-3.80002	0.203189	-16.7022	1.26e-62
